# Supplementary material for: Th1 polarization defines the synovial fluid T cell compartment in oligoarticular juvenile idiopathic arthritis
Source: JCI Insight. 2021 Sep 22;6(18):e149185. doi: 10.1172/jci.insight.149185 (PMC8492302; doi:10.1172/jci.insight.149185)
Supplement: Supplemental data set 1 [file jciinsight-6-149185-s216.xlsx]

## Sheet: SF Teff vs. PB Teff
baseMean	log2FoldChange	lfcSE	stat	pvalue	padj	gene	ensembl	biotype
6.41641	-1.98487	0.331377	-5.78337	7.32177e-09	2.52724e-07	TSPAN6	ENSG00000000003	protein_coding
78.4917	-0.327572	0.14122	-2.30519	0.0211562	0.0899628	DPM1	ENSG00000000419	protein_coding
71.8243	-0.364403	0.139334	-2.61974	0.00879972	0.0453708	SCYL3	ENSG00000000457	protein_coding
17.882	0.16118	0.227688	0.58448	0.558898	0.771759	C1orf112	ENSG00000000460	protein_coding
2.60001	-0.545697	0.342791	-1.72055	0.0853326	0.244258	FGR	ENSG00000000938	protein_coding
4.98236	0.701165	0.338039	2.05539	0.039841	0.143398	CFH	ENSG00000000971	protein_coding
24.4719	0.693036	0.231036	3.00038	0.00269641	0.0179243	FUCA2	ENSG00000001036	protein_coding
14.216	0.0613766	0.30223	0.195608	0.844917	0.933765	GCLC	ENSG00000001084	protein_coding
107.626	-0.480465	0.176585	-2.72074	0.00651361	0.035669	NFYA	ENSG00000001167	protein_coding
11.2961	0.0117344	0.246658	0.0464354	0.962963	0.985298	STPG1	ENSG00000001460	protein_coding
182.027	-0.112056	0.143564	-0.783633	0.433256	0.675705	NIPAL3	ENSG00000001461	protein_coding
126.137	-0.216276	0.130102	-1.66279	0.096355	0.264431	LAS1L	ENSG00000001497	protein_coding
26.6904	-0.031283	0.195084	-0.160096	0.872805	0.946781	ENPP4	ENSG00000001561	protein_coding
68.8111	0.49059	0.219136	2.22642	0.025986	0.104827	ANKIB1	ENSG00000001629	protein_coding
51.3752	-0.0943623	0.252014	-0.375081	0.7076	0.861827	CYP51A1	ENSG00000001630	protein_coding
60.9848	0.193176	0.185638	1.021	0.307253	0.556401	KRIT1	ENSG00000001631	protein_coding
32.4622	-0.103178	0.229507	-0.467254	0.640318	0.823237	RAD52	ENSG00000002016	protein_coding
31.3066	0.309409	0.217076	1.43782	0.150486	0.355668	BAD	ENSG00000002330	protein_coding
141.486	0.606926	0.221488	2.7459	0.00603453	0.0337161	LAP3	ENSG00000002549	protein_coding
349.316	1.72975	0.181566	9.51931	1.74326e-21	5.75241e-19	CD99	ENSG00000002586	protein_coding
2.80108	-1.06379	0.348735	-1.70451	0.0882854	0.250278	HS3ST1	ENSG00000002587	protein_coding
0.390269	0.19451	0.18975	0.899278	0.368505	NA	WNT16	ENSG00000002745	protein_coding
2.35065	-0.0157929	0.289542	1.2628	0.206661	0.438523	HECW1	ENSG00000002746	protein_coding
136.54	-0.514708	0.165092	-3.1147	0.00184131	0.0131004	MAD1L1	ENSG00000002822	protein_coding
240.4	0.642614	0.134214	4.7829	1.72782e-06	3.30901e-05	LASP1	ENSG00000002834	protein_coding
53.6367	0.0839024	0.166922	0.514648	0.606799	0.802338	SNX11	ENSG00000002919	protein_coding
0.309038	-0.015083	0.221339	-0.0766852	0.938874	NA	TMEM176A	ENSG00000002933	protein_coding
420.238	0.197268	0.114067	1.72964	0.0836947	0.241328	M6PR	ENSG00000003056	protein_coding
1.12382	-0.801562	0.313673	-2.78799	0.00530358	0.0306708	KLHL13	ENSG00000003096	protein_coding
9.67179	1.47163	0.349709	3.97291	7.10004e-05	0.000830216	ICA1	ENSG00000003147	protein_coding
2.31422	0.00530257	0.351544	-0.79441	0.426957	0.670041	DBNDD1	ENSG00000003249	protein_coding
26.8796	-0.395946	0.251343	-1.59458	0.110805	0.291297	ALS2	ENSG00000003393	protein_coding
70.9425	-1.01025	0.174593	-5.78056	7.44522e-09	2.55914e-07	CASP10	ENSG00000003400	protein_coding
519.746	0.46107	0.112706	4.0852	4.40398e-05	0.00054756	CFLAR	ENSG00000003402	protein_coding
6.24036	0.195934	0.338115	1.85503	NA	NA	TFPI	ENSG00000003436	protein_coding
57.7192	-0.253004	0.195803	-1.30285	0.192625	0.418361	NDUFAF7	ENSG00000003509	protein_coding
538.736	-0.268916	0.108933	-2.48561	0.012933	0.0617306	RBM5	ENSG00000003756	protein_coding
4.0533	-0.223879	0.338395	-0.584227	0.559068	0.771822	MTMR7	ENSG00000003987	protein_coding
157.674	0.673366	0.122457	5.49688	3.86562e-08	1.12683e-06	ARF5	ENSG00000004059	protein_coding
43.593	0.215541	0.231407	0.916297	0.359511	0.609054	SARM1	ENSG00000004139	protein_coding
68.4241	-0.0339469	0.164441	-0.214927	0.829824	0.926552	POLDIP2	ENSG00000004142	protein_coding
45.416	1.32448	0.226289	5.95807	2.55236e-09	9.70308e-08	PLXND1	ENSG00000004399	protein_coding
139.68	-0.0392684	0.118466	-0.33251	0.739504	0.879143	AK2	ENSG00000004455	protein_coding
25.0353	-1.1177	0.347771	-3.3149	0.000916748	0.00735041	CD38	ENSG00000004468	protein_coding
106.066	-0.466728	0.157339	-2.947	0.00320877	0.0205756	FKBP4	ENSG00000004478	protein_coding
37.3166	0.240994	0.210614	1.14262	0.253198	0.494469	KDM1A	ENSG00000004487	protein_coding
455.218	-0.286169	0.191828	-1.63548	0.101949	0.275747	RBM6	ENSG00000004534	protein_coding
6.79079	-0.649888	0.321555	-2.04481	0.0408732	0.146125	CAMKK1	ENSG00000004660	protein_coding
195.175	0.538588	0.157634	3.38837	0.000703093	0.00586764	RECQL	ENSG00000004700	protein_coding
71.219	0.14605	0.16065	0.899434	0.368422	0.618371	CCDC132	ENSG00000004766	protein_coding
18.3549	0.0681634	0.2438	0.33013	0.741302	0.880407	ARHGAP33	ENSG00000004777	protein_coding
64.6316	0.0702009	0.140014	0.507707	0.611659	0.805215	NDUFAB1	ENSG00000004779	protein_coding
4.52487	0.178198	0.337802	0.551224	0.58148	0.786366	ZMYND10	ENSG00000004838	protein_coding
2.15578	0.19411	0.288217	0.334677	0.737869	0.878585	ABCB5	ENSG00000004846	protein_coding
14.5105	0.399579	0.281583	1.39307	0.163597	0.376404	SLC25A13	ENSG00000004864	protein_coding
14.3145	0.0619261	0.254773	0.282325	0.777694	0.899108	ST7	ENSG00000004866	protein_coding
121.433	0.048259	0.143935	0.334931	0.737677	0.878451	CDC27	ENSG00000004897	protein_coding
37.5291	0.061845	0.191109	0.337938	0.73541	0.877495	HCCS	ENSG00000004961	protein_coding
39.1842	-0.263906	0.2051	-1.30575	0.191638	0.417018	DVL2	ENSG00000004975	protein_coding
52.4981	0.0902201	0.180823	0.509633	0.610309	0.804246	UPF1	ENSG00000005007	protein_coding
22.0249	1.07453	0.274488	3.85003	0.000118103	0.00128874	SKAP2	ENSG00000005020	protein_coding
417.876	-0.541918	0.123238	-4.39303	1.11783e-05	0.000169203	SLC25A5	ENSG00000005022	protein_coding
227.756	-0.42676	0.183956	-2.31807	0.0204455	0.0876656	CCDC109B	ENSG00000005059	protein_coding
78.5726	0.115011	0.132078	0.871603	0.383425	0.632197	POLR2J	ENSG00000005075	protein_coding
19.0563	-0.120184	0.20423	-0.593103	0.553112	0.766809	DHX33	ENSG00000005100	protein_coding
3.65782	0.844156	0.350455	2.3791	0.0173549	0.0776618	MEOX1	ENSG00000005102	protein_coding
80.7482	-0.340022	0.136991	-2.48319	0.013021	0.0619833	LIG3	ENSG00000005156	protein_coding
88.4946	-0.474564	0.134151	-3.53942	0.000401013	0.00370247	RPAP3	ENSG00000005175	protein_coding
12.3501	-1.26214	0.313331	-4.00827	6.1164e-05	0.000728099	ACSM3	ENSG00000005187	protein_coding
1.82366	0.220806	0.300386	1.14933	0.250421	0.491552	AC004381.6	ENSG00000005189	protein_coding
100.89	-0.311261	0.123917	-2.50586	0.0122154	0.0590339	CIAPIN1	ENSG00000005194	protein_coding
84.3908	-0.878273	0.151044	-5.81553	6.0443e-09	2.13544e-07	SPPL2B	ENSG00000005206	processed_transcript
12.5416	0.620094	0.263857	2.35224	0.0186608	0.0818841	FAM214B	ENSG00000005238	protein_coding
0.179004	0.0751052	0.186018	0.312759	0.754464	NA	PRKAR2B	ENSG00000005249	protein_coding
461.963	-0.783432	0.131199	-5.9737	2.3193e-09	8.87844e-08	MSL3	ENSG00000005302	protein_coding
170.077	-0.168598	0.142559	-1.18131	0.237479	0.477534	CREBBP	ENSG00000005339	protein_coding
23.0463	1.36668	0.256925	5.3107	1.09203e-07	2.82847e-06	BZRAP1	ENSG00000005379	protein_coding
0	NA	NA	NA	NA	NA	MPO	ENSG00000005381	protein_coding
0.695859	-0.086885	0.168683	-0.37027	0.711181	NA	PON1	ENSG00000005421	protein_coding
26.9574	-0.557907	0.237525	-2.34566	0.0189932	0.0827962	GCFC2	ENSG00000005436	protein_coding
124.985	0.383066	0.121013	3.17121	0.00151806	0.0111318	WDR54	ENSG00000005448	protein_coding
34.1495	0.169528	0.19168	0.877456	0.380239	0.629308	CROT	ENSG00000005469	protein_coding
733.67	-0.0357758	0.103565	-0.344282	0.730634	0.875562	KMT2E	ENSG00000005483	protein_coding
243.475	-0.0832335	0.244097	-0.340064	0.733808	0.876764	RHBDD2	ENSG00000005486	protein_coding
1.52053	-0.379402	0.355526	-1.14489	0.252253	0.49347	SOX8	ENSG00000005513	protein_coding
84.4219	-0.0101753	0.135208	-0.0836176	0.93336	0.97299	IBTK	ENSG00000005700	protein_coding
84.6924	-0.238485	0.126376	-1.88684	0.0591824	0.189565	ZNF195	ENSG00000005801	protein_coding
319.429	-0.0502928	0.171612	-0.316996	0.751247	0.886291	MYCBP2	ENSG00000005810	protein_coding
36.4957	-0.248926	0.233183	-1.06638	0.286253	0.53348	FBXL3	ENSG00000005812	protein_coding
592.388	0.657554	0.182137	3.59375	0.000325951	0.00308187	ITGAL	ENSG00000005844	protein_coding
71.2736	-0.0871192	0.155943	-0.556387	0.577947	0.784173	PDK2	ENSG00000005882	protein_coding
15.3458	0.622864	0.319101	1.94227	0.0521048	0.173742	ITGA3	ENSG00000005884	protein_coding
179.502	0.117646	0.150155	0.773623	0.439154	0.681298	ZFX	ENSG00000005889	protein_coding
163.224	0.654041	0.107558	6.07583	1.23345e-09	4.97572e-08	LAMP2	ENSG00000005893	protein_coding
216.762	-0.0621315	0.183387	-0.348496	0.727468	0.873993	GGNBP2	ENSG00000005955	protein_coding
2.78923	0.0636226	0.313308	1.61753	0.105764	0.282454	ITGA2B	ENSG00000005961	protein_coding
103.065	0.986704	0.160011	6.17435	6.64379e-10	2.82515e-08	GDE1	ENSG00000006007	protein_coding
191.024	0.0739352	0.167536	0.477637	0.632909	0.818816	C19orf60	ENSG00000006015	protein_coding
0.572888	0.0352837	0.325845	-0.0169492	0.986477	NA	CRLF1	ENSG00000006016	protein_coding
67.7948	0.473204	0.182886	2.5922	0.00953656	0.0483471	OSBPL7	ENSG00000006025	protein_coding
68.0471	0.499129	0.142974	3.48207	0.000497552	0.00444216	MAP3K14	ENSG00000006062	processed_transcript
1.07263	1.05721	0.319087	2.95617	0.00311488	0.0200763	CCL3	ENSG00000006075	protein_coding
169.597	-0.00432477	0.188569	-0.0304915	0.975675	0.991457	SYNRG	ENSG00000006114	protein_coding
0.215981	0.0318386	0.158458	0.198752	0.842457	NA	TMEM132A	ENSG00000006118	protein_coding
522.029	0.526507	0.119538	4.39854	1.08981e-05	0.000165722	AP2B1	ENSG00000006125	protein_coding
37.1673	-0.381727	0.190305	-2.01985	0.043399	0.152252	ZNF263	ENSG00000006194	protein_coding
1.70064	-0.605853	0.325459	-1.74818	0.080433	0.235168	CX3CL1	ENSG00000006210	protein_coding
35.7166	0.727548	0.271868	2.67847	0.00739593	0.0395801	SPATA20	ENSG00000006282	protein_coding
3.39308	1.46605	0.332938	4.23852	2.24999e-05	0.000307561	TNFRSF12A	ENSG00000006327	protein_coding
21.3018	0.216179	0.203297	1.05571	0.291099	0.538758	MAP3K9	ENSG00000006432	protein_coding
256.952	0.303294	0.199523	1.51126	0.130722	0.325453	RALA	ENSG00000006451	protein_coding
1.25416	0.219202	0.346462	0.676677	0.498611	0.725768	BAIAP2L1	ENSG00000006453	protein_coding
103.552	-0.261875	0.203383	-1.32379	0.185571	0.408341	KDM7A	ENSG00000006459	protein_coding
0.226457	0.110822	0.158486	0.521648	0.601915	NA	ETV1	ENSG00000006468	protein_coding
78.124	0.244407	0.179201	1.35058	0.176832	0.39619	AGK	ENSG00000006530	protein_coding
2.72553	-0.680682	0.32811	-0.875657	0.381217	0.629772	ALDH3B1	ENSG00000006534	protein_coding
9.43997	0.841897	0.277717	3.0039	0.00266546	0.0177543	TTC22	ENSG00000006555	protein_coding
114.814	1.05251	0.157652	6.66488	2.64882e-11	1.45192e-09	PHTF2	ENSG00000006576	protein_coding
36.4207	-0.117615	0.246866	-0.475671	0.634309	0.819547	FARP2	ENSG00000006607	protein_coding
32.2557	-0.153338	0.164291	-0.885894	0.375675	0.625117	GGCT	ENSG00000006625	protein_coding
66.3241	-0.100972	0.207724	-0.49364	0.62156	0.812287	DBF4	ENSG00000006634	protein_coding
12.5718	-1.91379	0.340201	-6.07347	1.25173e-09	5.03715e-08	TBXA2R	ENSG00000006638	protein_coding
166.162	-0.526564	0.191838	-2.74538	0.00604407	0.033758	IFRD1	ENSG00000006652	protein_coding
48.3801	-0.0804085	0.170085	-0.483745	0.628567	0.816528	COX10	ENSG00000006695	protein_coding
11.0634	0.283638	0.335427	0.995373	0.319555	0.569859	GTF2IRD1	ENSG00000006704	protein_coding
122.018	-0.351843	0.171538	-2.04524	0.0408315	0.146007	PAF1	ENSG00000006712	protein_coding
95.0569	-0.144709	0.162398	-0.910116	0.362761	0.612078	VPS41	ENSG00000006715	protein_coding
5.18644	-0.645474	0.33203	-1.89837	0.0576473	0.18591	ARHGAP44	ENSG00000006740	protein_coding
174.344	0.0139047	0.146299	0.108928	0.91326	0.964653	ELAC2	ENSG00000006744	protein_coding
0.78586	-0.160391	0.278658	-0.460605	0.645082	NA	SCIN	ENSG00000006747	protein_coding
10.1605	0.959573	0.346334	2.9854	0.00283206	0.0186266	ARSD	ENSG00000006756	protein_coding
14.6218	-0.505037	0.274422	-1.75993	0.0784194	0.231057	PNPLA4	ENSG00000006757	protein_coding
21.7265	-0.607426	0.24445	-2.48438	0.0129778	0.0618491	ADIPOR2	ENSG00000006831	protein_coding
1.68577	0.124285	0.353999	0.428347	0.668399	0.839395	CDKL3	ENSG00000006837	protein_coding
2.19364	-0.0519433	0.35574	-0.149802	0.88092	0.95039	PRSS21	ENSG00000007038	protein_coding
3.13352	0.458695	0.336877	1.40247	0.160774	0.372767	MARK4	ENSG00000007047	protein_coding
34.0008	0.402896	0.201284	1.99821	0.0456937	0.15805	CCDC124	ENSG00000007080	protein_coding
38.1506	-0.0794641	0.177942	-0.449813	0.652845	0.830477	CEACAM21	ENSG00000007129	protein_coding
157.274	-0.168718	0.175244	-0.964535	0.334778	0.584188	PAFAH1B1	ENSG00000007168	protein_coding
0.389024	-0.240283	0.22732	-1.02657	0.304625	NA	NOS2	ENSG00000007171	protein_coding
0.752301	-0.264294	0.274987	-0.747354	0.45485	NA	DNAH9	ENSG00000007174	protein_coding
152.793	-0.00452715	0.142053	-0.0243939	0.980538	0.992814	KIAA0100	ENSG00000007202	protein_coding
6.61609	0.858486	0.35305	2.68542	0.00724378	0.0389173	GAS7	ENSG00000007237	protein_coding
42.4802	0.2312	0.195212	1.22751	0.21963	0.455522	TRAPPC6A	ENSG00000007255	protein_coding
2.2801	0.861413	0.3553	2.38123	0.017255	0.0773827	MATK	ENSG00000007264	protein_coding
35.9694	1.33339	0.187312	7.11068	1.15475e-12	8.35623e-11	CD79B	ENSG00000007312	protein_coding
0.133203	0.0211102	0.158458	0.126469	0.899361	NA	SCN4A	ENSG00000007314	protein_coding
33.9387	0.114041	0.172939	0.655333	0.512253	0.736757	ST7L	ENSG00000007341	protein_coding
8.00434	-0.322722	0.351344	-0.940025	0.347205	0.597219	TKTL1	ENSG00000007350	protein_coding
2.1674	-0.511965	0.353873	-0.204086	0.838286	0.930499	PAX6	ENSG00000007372	protein_coding
17.8825	-0.075126	0.292992	-0.358083	0.720281	0.869279	RPUSD1	ENSG00000007376	protein_coding
214.889	-0.415131	0.142945	-2.89968	0.00373549	0.0233061	LUC7L	ENSG00000007392	protein_coding
2.50671	-0.571593	0.354776	-1.5982	0.109999	0.290008	CACNA2D2	ENSG00000007402	protein_coding
8.24526	1.53554	0.352952	4.3699	1.24304e-05	0.000183443	BAIAP3	ENSG00000007516	protein_coding
8.29445	0.364281	0.290043	1.34818	0.177602	0.397268	TSR3	ENSG00000007520	protein_coding
47.6009	-0.0688339	0.168191	-0.396424	0.691792	0.85245	PIGQ	ENSG00000007541	protein_coding
33.9444	0.332054	0.245129	1.37491	0.169159	0.385384	CRAMP1L	ENSG00000007545	protein_coding
0.690719	-0.51726	0.322013	-1.55303	0.120416	NA	TEAD3	ENSG00000007866	protein_coding
0.106796	-0.0354618	0.158458	-0.216653	0.828478	NA	SELE	ENSG00000007908	protein_coding
73.0961	-0.0517289	0.142535	-0.369439	0.7118	0.864981	DNAJC11	ENSG00000007923	protein_coding
0.346082	-0.0713723	0.211778	-0.296811	0.766611	NA	FMO3	ENSG00000007933	protein_coding
24.9894	-0.107612	0.307435	-0.338157	0.735245	0.877495	MYLIP	ENSG00000007944	protein_coding
2.71402	1.68868	0.356013	5.08662	3.64506e-07	8.29514e-06	E2F2	ENSG00000007968	protein_coding
300.198	0.157263	0.106334	1.48261	0.138178	0.337199	PSMB1	ENSG00000008018	protein_coding
57.7305	-0.167157	0.191101	-0.897298	0.36956	0.61919	JARID2	ENSG00000008083	protein_coding
7.01429	-0.247167	0.313102	-0.757019	0.449038	0.689943	CDKL5	ENSG00000008086	protein_coding
58.9364	-0.286526	0.178451	-1.60581	0.108316	0.287259	CDK11A	ENSG00000008128	protein_coding
30.0616	0.483763	0.25132	1.89925	0.0575317	0.185757	NADK	ENSG00000008130	protein_coding
14.083	-0.331949	0.286202	0.548734	0.583188	0.787306	DLEC1	ENSG00000008226	protein_coding
12.0045	0.58721	0.326003	1.79295	0.0729816	0.219891	CYTH3	ENSG00000008256	protein_coding
10.9015	-0.440671	0.35562	-1.17651	0.239392	0.479685	ADAM22	ENSG00000008277	protein_coding
244.335	-0.0674274	0.17182	-0.369381	0.711844	0.864981	SYPL1	ENSG00000008282	protein_coding
68.6095	1.71826	0.295393	5.87595	4.20419e-09	1.52786e-07	CYB561	ENSG00000008283	protein_coding
57.9363	0.401584	0.205881	1.9327	0.0532737	0.176215	SPAG9	ENSG00000008294	protein_coding
14.8146	0.314354	0.26145	1.19398	0.232487	0.471287	CELSR3	ENSG00000008300	protein_coding
9.98197	-0.403162	0.323867	-1.65357	0.0982145	0.268374	AASS	ENSG00000008311	protein_coding
0.664673	0.296356	0.347414	0.756216	0.44952	NA	PLEKHG6	ENSG00000008323	protein_coding
76.7533	0.221221	0.122443	1.81138	0.0700816	0.213453	SS18L2	ENSG00000008324	protein_coding
3.09672	0.801143	0.349304	2.25778	0.0239596	0.0986547	MPND	ENSG00000008382	protein_coding
0.833725	0.0712537	0.283702	0.497427	0.618888	0.810534	MGST1	ENSG00000008394	protein_coding
109.619	0.13494	0.187696	0.71718	0.473263	0.707758	CRY1	ENSG00000008405	protein_coding
0.629584	-0.424837	0.298804	-1.39377	0.163387	NA	NFIX	ENSG00000008441	protein_coding
298.561	-0.224367	0.134843	-1.67573	0.0937905	0.260032	ST3GAL1	ENSG00000008513	protein_coding
2.23602	0.286855	0.353764	0.924316	0.355322	0.604751	MMP25	ENSG00000008516	protein_coding
554.229	1.21258	0.220307	5.50007	3.7963e-08	1.11049e-06	IL32	ENSG00000008517	protein_coding
106.174	-0.405786	0.199876	-1.97929	0.0477831	0.162853	PKD1	ENSG00000008710	protein_coding
3.68534	-0.86225	0.322777	-1.73365	0.0829805	0.239856	MAPK8IP2	ENSG00000008735	protein_coding
121.727	-0.0366738	0.123637	-0.302558	0.762227	0.891727	MED24	ENSG00000008838	protein_coding
7.37465	0.626178	0.333039	1.6979	0.0895274	0.252455	RHOBTB2	ENSG00000008853	protein_coding
115.43	-0.117032	0.158745	-0.734351	0.462735	0.700621	HEATR5B	ENSG00000008869	protein_coding
160.45	-0.246754	0.147632	-1.63079	0.102934	0.277727	SEC62	ENSG00000008952	protein_coding
2522.23	-0.881032	0.208819	-4.17989	2.91646e-05	0.000385258	RPS20	ENSG00000008988	protein_coding
1230.58	-0.305944	0.133058	-2.31668	0.0205209	0.0878501	CSDE1	ENSG00000009307	protein_coding
55.481	0.0746832	0.186426	0.402079	0.687626	0.84976	UBE3C	ENSG00000009335	protein_coding
81.8729	0.00871763	0.230938	0.014479	0.988448	0.995397	REV3L	ENSG00000009413	protein_coding
46.9073	-0.897652	0.285749	-3.09897	0.00194197	0.0137043	TENM1	ENSG00000009694	protein_coding
1.59856	0.0405037	0.353523	0.182025	0.855563	0.938747	MASP2	ENSG00000009724	protein_coding
2.04125	0.124316	0.348475	0.208197	0.835075	0.929063	IYD	ENSG00000009765	protein_coding
61.5602	0.0522432	0.137592	0.37779	0.705587	0.861109	FAM76A	ENSG00000009780	protein_coding
782.684	-0.275482	0.133618	-2.05552	0.0398286	0.143385	TRAF3IP3	ENSG00000009790	protein_coding
19.0608	-0.17274	0.289841	-0.512597	0.608233	0.802883	POMT2	ENSG00000009830	protein_coding
166.77	-0.143793	0.104012	-1.38488	0.166089	0.380329	VTA1	ENSG00000009844	protein_coding
3.50426	-0.765298	0.33422	-0.836144	0.403074	0.650187	MLXIPL	ENSG00000009950	protein_coding
78.3304	0.081341	0.131772	0.613525	0.53953	0.755983	BAZ1B	ENSG00000009954	protein_coding
29.7928	-0.143367	0.194454	-0.735292	0.462162	0.700087	RANBP9	ENSG00000010017	protein_coding
31.1738	3.33203	0.31073	10.4833	1.03044e-25	5.00037e-23	ETV7	ENSG00000010030	protein_coding
46.2092	0.280396	0.201605	1.37186	0.170107	0.386584	SPRTN	ENSG00000010072	protein_coding
74.6288	-0.0714506	0.161321	-0.453624	0.650099	0.828774	METTL13	ENSG00000010165	protein_coding
20.2158	-0.247781	0.221154	-1.14895	0.250575	0.491703	DYRK4	ENSG00000010219	protein_coding
591.852	-0.317316	0.134977	-2.36929	0.0178224	0.0790035	ZNF207	ENSG00000010244	protein_coding
335.853	0.28635	0.115298	2.48408	0.0129886	0.0618826	UQCRC1	ENSG00000010256	protein_coding
19.6055	0.39088	0.256832	1.51981	0.12856	0.321916	STARD3NL	ENSG00000010270	protein_coding
9.64032	0.315128	0.324527	0.640253	NA	NA	CD9	ENSG00000010278	protein_coding
110.062	-0.194988	0.19229	-1.02503	0.305351	0.554112	NCAPD2	ENSG00000010292	protein_coding
46.9339	0.343514	0.19162	1.75879	0.078613	0.231464	IFFO1	ENSG00000010295	protein_coding
6.16956	0.185518	0.348734	0.64303	0.520205	0.742462	GIPR	ENSG00000010310	protein_coding
9.33372	0.684021	0.267123	2.54717	0.0108601	0.053808	PHF7	ENSG00000010318	protein_coding
0.568418	0.765019	0.306308	2.21627	0.0266729	NA	SEMA3G	ENSG00000010319	protein_coding
186.996	-0.00785485	0.103862	-0.0839247	0.933116	0.972912	NISCH	ENSG00000010322	protein_coding
0.533153	0.167617	0.195474	0.852387	0.393999	NA	STAB1	ENSG00000010327	protein_coding
16.7796	-0.343456	0.176	-1.98453	0.0471972	0.161491	FUZ	ENSG00000010361	protein_coding
0.0540626	-0.00417954	0.158458	-0.0126346	0.989919	NA	SLC6A13	ENSG00000010379	protein_coding
536.139	0.466804	0.185537	2.51467	0.0119144	0.0579527	IDS	ENSG00000010404	protein_coding
77.84	0.00769534	0.152098	0.0520677	0.958475	0.983835	ZNF200	ENSG00000010539	protein_coding
865.731	0.654809	0.151548	4.32011	1.55952e-05	0.000223355	CD4	ENSG00000010610	protein_coding
9.10637	-0.452119	0.286517	-1.56901	0.116646	0.301966	LRRC23	ENSG00000010626	protein_coding
0.235808	0.0661197	0.17501	0.380644	0.703468	NA	BTK	ENSG00000010671	protein_coding
8.66257	0.876026	0.355537	3.81375	0.000136872	0.00146544	HFE	ENSG00000010704	protein_coding
40.5704	0.0518671	0.195705	0.267554	0.789043	0.904685	SCMH1	ENSG00000010803	protein_coding
487.024	0.675768	0.169682	3.9718	7.13305e-05	0.000833486	FYN	ENSG00000010810	protein_coding
461.807	-0.495425	0.141512	-3.49464	0.000474706	0.00426125	HIVEP2	ENSG00000010818	protein_coding
120.241	0.152073	0.131328	1.15487	0.248143	0.489199	TCEB3	ENSG00000011007	protein_coding
106.259	0.125597	0.150511	0.838015	0.402022	0.649208	LYPLA2	ENSG00000011009	protein_coding
44.2153	-0.214834	0.200624	-1.08152	0.279465	0.525758	CLCN6	ENSG00000011021	protein_coding
2.04919	0.0358438	0.349532	-0.283729	0.776618	0.898597	MRC2	ENSG00000011028	protein_coding
7.19553	-0.233783	0.355649	-0.591147	0.554422	0.767916	NME2	ENSG00000011052	protein_coding
2.08212	-0.604303	0.330493	-1.99638	0.0458923	0.158472	TSPAN9	ENSG00000011105	protein_coding
30.8777	0.339225	0.183512	1.85255	0.0639466	0.200314	BTBD7	ENSG00000011114	protein_coding
73.3946	0.138946	0.148341	0.935985	0.349281	0.59921	APBA3	ENSG00000011132	protein_coding
34.7881	0.0859496	0.21065	0.410319	0.681572	0.847232	MKS1	ENSG00000011143	protein_coding
16.1222	0.489878	0.268314	1.82269	0.0683509	0.210125	ABHD5	ENSG00000011198	protein_coding
53.1097	-0.151637	0.171984	-0.890906	0.37298	0.622398	AKAP8L	ENSG00000011243	protein_coding
25.0465	0.0652021	0.2526	0.258328	0.796154	0.907854	MBTD1	ENSG00000011258	protein_coding
146.008	-0.310321	0.112726	-2.74742	0.00600659	0.0336398	UTP18	ENSG00000011260	protein_coding
296.21	-0.692221	0.118791	-5.82641	5.66324e-09	2.00942e-07	RNF216	ENSG00000011275	protein_coding
121.776	-0.300408	0.274606	-1.1108	0.266655	0.511041	TTC19	ENSG00000011295	protein_coding
271.012	-0.192366	0.171475	-1.11835	0.263416	0.506893	PTBP1	ENSG00000011304	protein_coding
49.7589	-0.128867	0.212732	-0.600518	0.548161	0.76226	LARS2	ENSG00000011376	protein_coding
77.3664	-0.144798	0.167241	-0.864686	0.387211	0.635302	PIK3C2A	ENSG00000011405	protein_coding
12.777	-0.189452	0.338875	-0.577371	0.563689	0.774896	PLAUR	ENSG00000011422	protein_coding
0.294429	0.0571883	0.199624	0.2691	0.787853	NA	ANLN	ENSG00000011426	protein_coding
12.2554	-0.317246	0.239347	-1.29608	0.194948	0.421305	WIZ	ENSG00000011451	protein_coding
69.9499	-0.0499653	0.200406	-0.266615	0.789765	0.905199	RABGAP1	ENSG00000011454	protein_coding
10.2477	-0.0543642	0.255145	-0.180866	0.856473	0.939134	QPCTL	ENSG00000011478	protein_coding
54.1684	-0.210248	0.230436	-0.913227	0.361123	0.610593	PPP5C	ENSG00000011485	protein_coding
193.407	-0.0681501	0.114692	-0.606782	0.543995	0.75902	CEP68	ENSG00000011523	protein_coding
8.26779	0.199408	0.327469	0.606779	0.543998	0.75902	MAP4K3	ENSG00000011566	protein_coding
2.01883	0.370224	0.356269	1.12324	0.261336	0.504538	ZBTB32	ENSG00000011590	protein_coding
1.61593	0.387694	0.35186	0.987895	0.323204	0.573453	TYROBP	ENSG00000011600	protein_coding
58.6949	0.243452	0.189454	1.2928	0.196079	0.422559	TMEM159	ENSG00000011638	protein_coding
12.0384	0.134526	0.332734	0.463727	0.642843	0.824973	BRCA1	ENSG00000012048	protein_coding
78.4026	0.0679466	0.144224	0.472309	0.636706	0.82107	ERCC1	ENSG00000012061	protein_coding
4.1105	-0.306174	0.265201	-0.332542	0.73948	0.879143	CD22	ENSG00000012124	protein_coding
1.06868	0.213283	0.347161	0.544994	0.585757	0.78888	SEMA3B	ENSG00000012171	processed_transcript
25.8718	-0.0434596	0.197606	-0.217308	0.827968	0.925401	MBTPS2	ENSG00000012174	protein_coding
11.1617	-0.187282	0.255835	-0.783184	0.433519	0.675988	PRICKLE3	ENSG00000012211	protein_coding
0.147612	-0.0139607	0.158458	-0.0775494	0.938186	NA	LTF	ENSG00000012223	protein_coding
61.1113	-0.0112302	0.289248	0.464186	0.642514	0.824973	EXTL3	ENSG00000012232	protein_coding
318.064	0.421367	0.148683	2.83343	0.0046051	0.0274394	ELOVL5	ENSG00000012660	protein_coding
4.71062	0.720163	0.356331	1.81699	0.0692186	0.211576	ALOX5	ENSG00000012779	protein_coding
414.279	0.19839	0.125641	1.5438	0.122638	0.311772	CALCOCO1	ENSG00000012822	protein_coding
130.066	0.453714	0.165624	2.7269	0.00639318	0.0351956	UBR7	ENSG00000012963	protein_coding
32.9319	0.107257	0.251448	0.364103	0.715781	0.866674	MAP4K5	ENSG00000012983	protein_coding
20.5504	0.377463	0.29923	1.21831	0.223105	0.459954	EHD3	ENSG00000013016	protein_coding
146.614	0.00270937	0.140139	0.0211292	0.983143	0.993572	PSMC4	ENSG00000013275	protein_coding
172.096	0.266549	0.142985	1.85593	0.0634633	0.199311	MAN2B2	ENSG00000013288	protein_coding
11.0381	-0.0477964	0.254205	0.68601	0.492707	0.721759	SLC7A14	ENSG00000013293	protein_coding
0.464382	-0.244898	0.255404	-0.62176	0.5341	NA	CLDN11	ENSG00000013297	protein_coding
158.642	-0.0125606	0.131503	-0.0858002	0.931625	0.972472	SLC25A39	ENSG00000013306	protein_coding
495.27	0.420679	0.161593	2.60049	0.0093091	0.0474046	MVP	ENSG00000013364	protein_coding
171.963	0.201737	0.153349	1.30003	0.193591	0.419592	NUB1	ENSG00000013374	protein_coding
42.8185	-0.515389	0.231018	-2.22883	0.0258254	0.104358	PGM3	ENSG00000013375	protein_coding
20.2461	-0.573115	0.221343	-2.60396	0.00921523	0.0470856	RWDD2A	ENSG00000013392	protein_coding
1088.08	-0.355593	0.121544	-2.93949	0.00328752	0.0209488	CLK1	ENSG00000013441	protein_coding
36.2698	-0.252809	0.230984	-1.08805	0.276574	0.522799	POLR3B	ENSG00000013503	protein_coding
89.8086	-0.500915	0.141835	-3.52091	0.000430072	0.00391815	ANGEL1	ENSG00000013523	protein_coding
103.683	0.569338	0.185139	3.03679	0.00239115	0.0163091	RNF14	ENSG00000013561	protein_coding
16.7837	0.396956	0.233153	1.67496	0.093943	0.26028	DNASE1L1	ENSG00000013563	protein_coding
68.3384	-0.831211	0.238878	-3.53608	0.00040611	0.00373906	DDX11	ENSG00000013573	protein_coding
25.6419	-0.432113	0.192504	-2.23087	0.0256895	0.103936	HEBP1	ENSG00000013583	protein_coding
8.82769	-0.374563	0.261694	-1.43644	0.150877	0.356306	GPRC5A	ENSG00000013588	protein_coding
5.25698	1.05005	0.356189	2.93409	0.00334523	0.0212444	MAMLD1	ENSG00000013619	protein_coding
273.374	-0.164375	0.147779	-1.10972	0.267119	0.511513	CD6	ENSG00000013725	protein_coding
340.997	-0.490156	0.105164	-4.65812	3.19114e-06	5.65528e-05	TACC3	ENSG00000013810	protein_coding
117.766	-0.192329	0.130473	-1.49227	0.135628	0.332698	UFL1	ENSG00000014123	protein_coding
49.838	-0.244341	0.182354	-1.36363	0.172683	0.390394	POLA2	ENSG00000014138	protein_coding
71.055	0.17792	0.145037	1.23685	0.216142	0.451384	ZC3H3	ENSG00000014164	protein_coding
252.685	0.791412	0.130775	6.04828	1.46403e-09	5.82047e-08	CAPN1	ENSG00000014216	protein_coding
260.514	-0.01635	0.0871014	-0.186082	0.852381	0.936617	MDH1	ENSG00000014641	protein_coding
77.6455	0.0936773	0.164486	0.547729	0.583878	0.787428	SLC30A9	ENSG00000014824	protein_coding
1.35426	0.799978	0.34924	2.26916	0.0232583	0.0968793	MTMR11	ENSG00000014914	protein_coding
80.8997	-0.0229933	0.160953	-0.163312	0.870273	0.94533	COX15	ENSG00000014919	protein_coding
229.216	0.2667	0.131426	2.03047	0.0423093	0.149798	CCDC88C	ENSG00000015133	protein_coding
44.2138	-0.0753257	0.202658	-0.368689	0.712359	0.865226	YAF2	ENSG00000015153	protein_coding
60.1678	0.140946	0.19208	0.702349	0.482462	0.714042	ZMYND11	ENSG00000015171	protein_coding
11.5478	0.167015	0.259628	0.651214	0.514908	0.739059	WAS	ENSG00000015285	protein_coding
68.7195	0.17621	0.151619	1.17003	0.241988	0.482834	BID	ENSG00000015475	protein_coding
1051.31	-0.370052	0.135228	-2.74452	0.00605999	0.033824	MATR3	ENSG00000015479	protein_coding
0.53196	0.16632	0.267227	0.549911	0.58238	NA	NPC1L1	ENSG00000015520	protein_coding
46.8798	-0.375461	0.201935	-1.8593	0.0629845	0.198462	XYLT2	ENSG00000015532	protein_coding
82.9752	-0.476811	0.274631	-1.72472	0.0845781	0.243076	RGPD5	ENSG00000015568	protein_coding
173.171	-0.077302	0.122909	-0.640532	0.521827	0.743812	NUDCD3	ENSG00000015676	protein_coding
33.3257	-0.16321	0.301743	-1.03001	0.303007	0.551923	CHDH	ENSG00000016391	protein_coding
46.2538	0.0353729	0.188714	0.184417	0.853687	0.937249	GLT8D1	ENSG00000016864	protein_coding
49.2918	0.491259	0.204843	2.33618	0.019482	0.0845877	ATP2C1	ENSG00000017260	protein_coding
0.672742	-0.200509	0.296415	-0.480052	0.63119	NA	SRCIN1	ENSG00000017373	protein_coding
13.1096	-0.157118	0.173831	-2.23544	0.0253882	0.103098	IGF1	ENSG00000017427	protein_coding
47.7265	0.456425	0.20917	2.18553	0.0288501	0.113576	SLC38A5	ENSG00000017483	protein_coding
2.78905	-0.00838734	0.354271	0.019232	0.984656	0.994001	MAGIX	ENSG00000017621	protein_coding
72.7241	0.359849	0.182979	1.9646	0.0494604	0.166881	RALBP1	ENSG00000017797	protein_coding
17.6522	-0.188533	0.264976	-0.715088	0.474555	0.708209	RUFY3	ENSG00000018189	protein_coding
6.36168	-0.361395	0.349741	-0.85893	0.390379	0.638152	SLC11A1	ENSG00000018280	protein_coding
4.10875	1.60102	0.356031	4.40203	1.07241e-05	0.000163318	WWTR1	ENSG00000018408	protein_coding
17.834	0.306132	0.195367	1.58764	0.112367	0.294323	AGPS	ENSG00000018510	protein_coding
27.1295	-0.148778	0.248268	-0.593364	0.552938	0.766632	CXorf56	ENSG00000018610	protein_coding
0.681394	-0.168177	0.219655	0.479733	0.631418	NA	ATP1A2	ENSG00000018625	protein_coding
58.0199	-0.352917	0.127805	-2.75908	0.00579647	0.0327482	TTC27	ENSG00000018699	protein_coding
21.7996	-0.0447344	0.272535	-0.175349	0.860805	0.941282	ZNF582	ENSG00000018869	protein_coding
0.39182	-0.303346	0.278677	-1.1064	0.268555	NA	VSIG2	ENSG00000019102	protein_coding
11.9656	-0.163019	0.355251	-0.220145	0.825758	0.924289	PHLDB1	ENSG00000019144	protein_coding
0.765551	0.595365	0.266856	2.04672	0.0406851	NA	CYP24A1	ENSG00000019186	protein_coding
1.08866	0.685	0.346049	1.88828	0.0589883	0.189201	PRDM11	ENSG00000019485	protein_coding
0.239369	0.0373018	0.240278	0.194793	0.845555	NA	SYT13	ENSG00000019505	protein_coding
497.306	1.25747	0.227676	5.53395	3.13103e-08	9.34157e-07	CD74	ENSG00000019582	protein_coding
30.2941	-0.215488	0.1919	-1.14528	0.252095	0.493395	ZRANB1	ENSG00000019995	protein_coding
79.2033	0.763312	0.194105	3.92878	8.53768e-05	0.000974157	NCDN	ENSG00000020129	protein_coding
0.418307	-0.09732	0.234552	-0.39823	0.690461	NA	GPR124	ENSG00000020181	protein_coding
26.6598	0.352858	0.18438	1.94459	0.0518242	0.173052	ZFP64	ENSG00000020256	protein_coding
13.614	0.015292	0.256284	0.0582888	0.953519	0.981723	MNAT1	ENSG00000020426	protein_coding
4.38921	1.32668	0.352336	4.17917	2.9258e-05	0.000385873	SAMD4A	ENSG00000020577	protein_coding
60.7996	0.736307	0.171318	4.36561	1.26771e-05	0.000186416	RUNX3	ENSG00000020633	protein_coding
73.1262	0.025236	0.196702	0.112939	0.910079	0.963578	MRE11A	ENSG00000020922	protein_coding
78.6542	-1.05935	0.208518	-5.05053	4.40576e-07	9.78339e-06	PLEKHB1	ENSG00000021300	protein_coding
219.824	-0.0932158	0.116656	-0.80022	0.423583	0.667634	SERPINB1	ENSG00000021355	protein_coding
0.412252	-0.169992	0.302426	-0.510307	0.609837	NA	SLC7A9	ENSG00000021488	protein_coding
43.7439	0.220814	0.144815	1.52439	0.127412	0.319818	SPAST	ENSG00000021574	protein_coding
17.6156	-1.20742	0.314753	-3.85554	0.000115473	0.0012659	OSBPL5	ENSG00000021762	protein_coding
140.874	-0.199722	0.110488	-1.81927	0.0688706	0.21109	AQR	ENSG00000021776	protein_coding
6.16374	0.588402	0.269703	1.0484	0.294457	0.542587	CPS1	ENSG00000021826	protein_coding
67.8973	0.572725	0.233535	2.44784	0.0143714	0.067095	FHL1	ENSG00000022267	protein_coding
210.36	0.057312	0.135885	0.42296	0.672325	0.841879	RTFDC1	ENSG00000022277	protein_coding
20.9449	0.324742	0.282418	1.22765	0.219577	0.455506	NLRP2	ENSG00000022556	protein_coding
7.53369	0.277097	0.34269	0.924881	0.355028	0.604375	SLC45A4	ENSG00000022567	protein_coding
183.279	-0.0422649	0.150575	-0.29103	0.771028	0.895766	RNF10	ENSG00000022840	protein_coding
17.3573	-0.0925145	0.225474	-0.429192	0.667783	0.839395	ZNF839	ENSG00000022976	protein_coding
123.207	0.117868	0.123451	0.952334	0.340928	0.590248	ZDHHC6	ENSG00000023041	protein_coding
13.4141	0.644377	0.296963	2.16637	0.0302831	0.117507	GRAMD1B	ENSG00000023171	protein_coding
320.118	0.183324	0.13381	1.376	0.168822	0.384881	RNH1	ENSG00000023191	protein_coding
127.137	0.00769895	0.166291	0.0388404	0.969018	0.987695	NDUFS1	ENSG00000023228	protein_coding
236.212	-0.162604	0.18212	-0.934419	0.350088	0.59999	RB1CC1	ENSG00000023287	protein_coding
191.678	0.251621	0.0939817	2.67662	0.00743681	0.0397087	ERP44	ENSG00000023318	protein_coding
74.7012	0.15745	0.139406	1.13771	0.25524	0.496897	ALAS1	ENSG00000023330	protein_coding
593.687	-0.209326	0.169502	-1.19518	0.232019	0.470841	BIRC3	ENSG00000023445	protein_coding
118.704	0.598897	0.122823	4.87934	1.06443e-06	2.17232e-05	AKAP11	ENSG00000023516	protein_coding
9.28459	0.695495	0.232803	2.98435	0.00284179	0.0186644	GLRX2	ENSG00000023572	protein_coding
29.7067	-0.597668	0.235794	-2.52103	0.0117014	0.0571016	SNAPC1	ENSG00000023608	protein_coding
38.337	0.243212	0.158676	1.53191	0.125544	0.316817	DERA	ENSG00000023697	protein_coding
248.252	-0.272407	0.196697	-1.38457	0.166183	0.380391	STRAP	ENSG00000023734	protein_coding
10.6179	0.152067	0.325839	0.427124	0.669289	0.839933	ABCC2	ENSG00000023839	protein_coding
198.217	-0.309284	0.209766	-1.54382	0.122631	0.311772	DEF6	ENSG00000023892	protein_coding
41.1598	0.367524	0.184198	1.99878	0.0456318	0.157903	PLEKHO1	ENSG00000023902	protein_coding
17.0816	0.705839	0.275276	2.59095	0.00957117	0.0484847	GCLM	ENSG00000023909	protein_coding
283.72	0.413716	0.108973	3.79684	0.000146555	0.00154604	UBR2	ENSG00000024048	protein_coding
0.384248	-0.22066	0.222314	0.141054	0.887828	NA	EHD2	ENSG00000024422	protein_coding
0.580215	0.401374	0.239893	1.5252	0.127208	NA	DEPDC1	ENSG00000024526	protein_coding
88.763	0.136968	0.125265	1.09782	0.272284	0.518156	CCDC28A	ENSG00000024862	protein_coding
4.11579	-0.790042	0.356257	-2.40842	0.0160215	0.0733868	RRAGD	ENSG00000025039	protein_coding
78.7709	-0.972686	0.156598	-6.22901	4.69393e-10	2.0652e-08	HSF2	ENSG00000025156	protein_coding
141.563	-0.116782	0.119801	-0.973238	0.330435	0.580169	PHF20	ENSG00000025293	protein_coding
2.08983	-0.439318	0.354138	-1.18714	0.235171	0.474923	HSD17B6	ENSG00000025423	protein_coding
11.8597	-0.254228	0.26277	-0.97809	0.32803	0.577852	NR1H3	ENSG00000025434	protein_coding
32.467	2.48451	0.276725	8.88625	6.32077e-19	1.31356e-16	TYMP	ENSG00000025708	protein_coding
115.905	-0.0514506	0.153446	-0.34148	0.732742	0.87647	NCAPH2	ENSG00000025770	protein_coding
56.5415	0.0409683	0.160794	0.277541	0.781365	0.90096	TOMM34	ENSG00000025772	protein_coding
87.8184	-0.0272459	0.188343	-0.140105	0.888577	0.955277	SEC63	ENSG00000025796	protein_coding
333.294	-0.061217	0.111224	-0.553324	0.580041	0.785253	KPNA6	ENSG00000025800	protein_coding
2715.03	0.712615	0.212415	3.33272	0.000859999	0.00696228	VIM	ENSG00000026025	protein_coding
8.57761	0.440681	0.299687	1.41742	0.15636	0.365305	RTEL1-TNFRSF6B	ENSG00000026036	protein_coding
104.224	1.78258	0.211491	8.41264	4.00871e-17	6.29902e-15	FAS	ENSG00000026103	protein_coding
121.398	-0.2485	0.213635	-1.20246	0.229184	0.467058	RNASET2	ENSG00000026297	protein_coding
2309.73	0.107438	0.149162	0.730184	0.465277	0.702472	CD44	ENSG00000026508	protein_coding
0.951398	-0.396129	0.321253	-0.558727	0.576348	0.783564	KCNG1	ENSG00000026559	protein_coding
25.1179	0.402486	0.260599	1.55681	0.119515	0.306916	AGPAT4	ENSG00000026652	protein_coding
14.2924	1.53206	0.344695	4.52187	6.12945e-06	0.000100627	SLAMF7	ENSG00000026751	protein_coding
345.883	0.129642	0.122873	1.03908	0.298769	0.547344	BTN3A1	ENSG00000026950	protein_coding
20.2449	0.146138	0.212683	0.688976	0.490838	0.720913	MIPEP	ENSG00000027001	protein_coding
331.793	-0.209508	0.162823	-1.31581	0.188237	0.412144	PRKCH	ENSG00000027075	protein_coding
0.0827705	0.00654887	0.158458	0.0522805	0.958305	NA	INSRR	ENSG00000027644	protein_coding
146.519	0.477344	0.176994	2.69489	0.00704122	0.0380272	IFNGR1	ENSG00000027697	protein_coding
22.931	0.0834261	0.181328	0.457589	0.647248	0.827305	B4GALT7	ENSG00000027847	protein_coding
75.6985	1.45818	0.206502	7.0446	1.85998e-12	1.31145e-10	SH2D2A	ENSG00000027869	protein_coding
37.4048	0.496069	0.166254	2.98632	0.00282353	0.018597	VRK2	ENSG00000028116	protein_coding
145.465	1.62365	0.220232	7.34688	2.02885e-13	1.6737e-11	TNFRSF1B	ENSG00000028137	protein_coding
92.7792	0.227758	0.175933	1.26497	0.205883	0.437583	VEZT	ENSG00000028203	protein_coding
35.1342	-0.350812	0.230275	-1.4893	0.136409	0.333955	POU2F2	ENSG00000028277	protein_coding
58.8168	-0.148469	0.178367	-0.82596	0.408827	0.655499	BRD9	ENSG00000028310	protein_coding
281.045	0.171499	0.0898086	1.9068	0.0565461	0.183688	SNX1	ENSG00000028528	protein_coding
65.5523	0.162898	0.166139	0.983678	0.325274	0.575455	TBPL1	ENSG00000028839	protein_coding
1.29978	0.932485	0.347231	2.91392	0.00356923	0.0224208	ARNTL2	ENSG00000029153	protein_coding
625.505	-0.653009	0.127956	-5.12289	3.00888e-07	6.96263e-06	BCLAF1	ENSG00000029363	protein_coding
74.4752	0.0732068	0.133898	0.541281	0.588314	0.789989	SLC39A9	ENSG00000029364	protein_coding
30.0843	-0.0751553	0.326957	-0.260422	0.794539	0.907167	ANK1	ENSG00000029534	protein_coding
34.7095	0.117125	0.216516	0.544067	0.586395	0.789293	TFB1M	ENSG00000029639	protein_coding
140.9	-0.100077	0.179003	-0.573074	0.566594	0.776445	RABEP1	ENSG00000029725	protein_coding
7.09798	0.568984	0.350788	1.68484	0.0920186	0.256781	HMGB3	ENSG00000029993	protein_coding
171.641	-0.335427	0.169436	-1.99785	0.0457331	0.158144	NUP160	ENSG00000030066	protein_coding
89.3306	0.661503	0.16674	3.96448	7.3557e-05	0.000856469	BAK1	ENSG00000030110	protein_coding
35.0641	0.197337	0.3247	0.580637	0.561485	0.773754	IKZF2	ENSG00000030419	protein_coding
161.103	0.854674	0.161308	5.30961	1.09862e-07	2.84108e-06	GRN	ENSG00000030582	protein_coding
230.196	0.137703	0.1098	1.23589	0.2165	0.451757	FAM13B	ENSG00000031003	protein_coding
20.4003	0.740014	0.324834	2.3639	0.0180838	0.0798621	ARHGAP31	ENSG00000031081	protein_coding
0.237079	0.0754709	0.158479	0.373361	0.708879	NA	NR2E3	ENSG00000031544	processed_transcript
7.20414	-0.649044	0.294063	-2.17325	0.0297616	0.116139	CENPQ	ENSG00000031691	protein_coding
423.887	-0.206264	0.149682	-1.37504	0.16912	0.385348	SARS	ENSG00000031698	protein_coding
115.905	-0.178772	0.154601	-1.14796	0.250986	0.492042	RANBP3	ENSG00000031823	protein_coding
164.66	-0.0207119	0.127684	-0.173695	0.862106	0.941754	ARID4A	ENSG00000032219	protein_coding
49.1765	0.210627	0.175155	1.20349	0.228786	0.466792	TSSC1	ENSG00000032389	protein_coding
109.646	0.179306	0.153409	1.18186	0.237261	0.47727	PNPLA6	ENSG00000032444	protein_coding
26.1634	0.0318806	0.216188	0.15037	0.880473	0.950265	IFT88	ENSG00000032742	protein_coding
56.7333	0.332844	0.122527	2.71913	0.00654543	0.035783	ALG1	ENSG00000033011	protein_coding
102.547	-0.140733	0.124466	-1.1329	0.257258	0.499588	ZCCHC8	ENSG00000033030	protein_coding
137.265	-0.102334	0.1326	-0.771452	0.440439	0.682449	ABCF2	ENSG00000033050	protein_coding
29.9308	0.384572	0.176354	2.14548	0.0319142	0.121972	CHPF2	ENSG00000033100	protein_coding
1.45495	-0.348284	0.339667	-1.07721	0.281387	0.527576	LRRC7	ENSG00000033122	protein_coding
182.007	-0.138649	0.265757	-0.410896	0.681149	0.846894	FUT8	ENSG00000033170	protein_coding
103.205	0.0326444	0.210914	0.135547	0.892179	0.956968	UBA6	ENSG00000033178	protein_coding
37.363	0.792558	0.283979	2.79676	0.00516175	0.0300295	GAB2	ENSG00000033327	protein_coding
33.5178	-0.504477	0.267399	-1.85694	0.0633192	0.199181	ATP6V0A1	ENSG00000033627	protein_coding
237.811	-0.16529	0.112844	-1.47308	0.14073	0.341493	PIAS1	ENSG00000033800	protein_coding
95.9044	0.813836	0.221294	3.65555	0.000256636	0.00250843	SLC4A7	ENSG00000033867	protein_coding
201.843	-1.85502	0.208991	-8.90286	5.44256e-19	1.16619e-16	APBA2	ENSG00000034053	protein_coding
5.4386	-0.461681	0.356192	0.158115	0.874366	0.947718	UHRF1	ENSG00000034063	processed_transcript
161.517	0.44194	0.148982	2.9692	0.0029858	0.0194475	MAP2K3	ENSG00000034152	protein_coding
896.06	-0.162273	0.203825	-0.745638	0.455886	0.695546	TMSB10	ENSG00000034510	protein_coding
89.3272	0.21969	0.14491	1.52224	0.127948	0.320805	ASTE1	ENSG00000034533	protein_coding
415.572	1.38935	0.210466	6.57218	4.95842e-11	2.59711e-09	RNF19A	ENSG00000034677	protein_coding
51.3483	-0.565963	0.160602	-3.51834	0.000434259	0.00395193	PEX3	ENSG00000034693	protein_coding
198.118	0.350135	0.0850963	4.1338	3.56812e-05	0.000458492	GABARAPL2	ENSG00000034713	protein_coding
72.1658	-0.653067	0.210982	-3.10221	0.00192079	0.0135722	SH3YL1	ENSG00000035115	protein_coding
131.266	-0.441049	0.109857	-4.011	6.04614e-05	0.000721296	FAM136A	ENSG00000035141	protein_coding
71.9645	0.970206	0.208635	4.63747	3.527e-06	6.1775e-05	VCL	ENSG00000035403	protein_coding
1.56781	1.11046	0.349589	3.08148	0.00205972	0.0143936	DEPDC1B	ENSG00000035499	protein_coding
17.0223	1.72895	0.336814	5.11734	3.0988e-07	7.15064e-06	DAPK2	ENSG00000035664	protein_coding
88.6725	0.242044	0.178566	1.33028	0.183427	0.405112	NSMAF	ENSG00000035681	protein_coding
227.871	0.731201	0.131227	5.57766	2.43782e-08	7.44846e-07	ADSS	ENSG00000035687	protein_coding
7.70479	-1.05645	0.355496	-3.73138	0.000190437	0.00194432	STAP1	ENSG00000035720	protein_coding
2.71401	-0.159392	0.355619	-0.448353	0.653899	0.830884	TIMP2	ENSG00000035862	protein_coding
142.058	-0.070231	0.145618	-0.488248	0.625374	0.814411	RFC1	ENSG00000035928	protein_coding
83.2861	-0.0702502	0.157033	-0.451357	0.651732	0.829702	TBC1D23	ENSG00000036054	protein_coding
42.3795	0.105087	0.174653	0.602727	0.54669	0.761296	CUL3	ENSG00000036257	protein_coding
6.28753	-1.135	0.344195	-3.30085	0.000963914	0.0076792	MYOM2	ENSG00000036448	protein_coding
10.7267	-0.226194	0.296068	-0.393891	0.693661	0.85351	CYP46A1	ENSG00000036530	protein_coding
134.84	-0.315863	0.193771	-1.6322	0.102638	0.277201	ZZZ3	ENSG00000036549	protein_coding
1.4608	-0.74308	0.318041	-2.73531	0.00623216	0.0345512	USP2	ENSG00000036672	protein_coding
26.3684	-0.28426	0.226202	-1.25482	0.209543	0.442499	TUBG2	ENSG00000037042	protein_coding
11.733	0.329752	0.205481	1.61299	0.106746	0.284617	RPL26L1	ENSG00000037241	protein_coding
3.67703	0.318969	0.333969	0.822091	0.411025	0.656738	FLT4	ENSG00000037280	protein_coding
104.218	-0.0527672	0.203068	-0.304471	0.760769	0.891156	NSUN2	ENSG00000037474	protein_coding
127.291	0.154757	0.147371	1.04497	0.296035	0.544391	FBXO42	ENSG00000037637	protein_coding
58.7351	0.11768	0.192674	0.626013	0.531307	0.750199	MFAP3	ENSG00000037749	protein_coding
108.554	-0.175244	0.192442	-0.909244	0.363221	0.612516	MRI1	ENSG00000037757	protein_coding
12.507	-1.08515	0.295206	-3.67594	0.000236972	0.0023398	METTL1	ENSG00000037897	protein_coding
51.4452	0.299623	0.180107	1.66461	0.0959906	0.263782	AGA	ENSG00000038002	protein_coding
19.0719	0.432113	0.278525	1.51995	0.128523	0.321872	PI4K2B	ENSG00000038210	protein_coding
119.6	0.141911	0.127142	1.11071	0.266692	0.511052	BOD1L1	ENSG00000038219	protein_coding
640.839	0.192281	0.11021	1.75642	0.0790165	0.232346	MAT2B	ENSG00000038274	protein_coding
154.241	-0.196336	0.144972	-1.36047	0.17368	0.391843	EDC4	ENSG00000038358	protein_coding
7.53085	-0.322306	0.346855	-1.01951	0.307959	0.557068	TRIO	ENSG00000038382	protein_coding
105.694	-0.069221	0.169147	-0.413136	0.679507	0.845553	CLEC16A	ENSG00000038532	protein_coding
4.80119	0.689508	0.352352	2.0483	0.0405305	0.145278	CDH1	ENSG00000039068	protein_coding
129.614	-0.255491	0.184212	-1.36588	0.171977	0.389541	SKIV2L2	ENSG00000039123	protein_coding
36.0272	0.056798	0.264307	0.207435	0.83567	0.929313	ZFYVE16	ENSG00000039319	protein_coding
78.0337	-0.425999	0.140038	-3.04595	0.00231944	0.0159054	FAM65A	ENSG00000039523	protein_coding
1.30289	0.33567	0.318307	0.796977	0.425464	0.668928	RAI14	ENSG00000039560	protein_coding
0.580297	0.0497312	0.331392	0.382619	0.702002	NA	SOX30	ENSG00000039600	protein_coding
31.9477	0.126544	0.174174	0.735551	0.462004	0.700087	PNKP	ENSG00000039650	protein_coding
20.9864	0.630052	0.20841	2.99649	0.00273109	0.0181038	PHLPP2	ENSG00000040199	protein_coding
21.3502	-0.196644	0.244277	-0.818783	0.41291	0.658278	SPDL1	ENSG00000040275	protein_coding
50.1773	0.145368	0.176688	0.813587	0.415881	0.660524	STAU2	ENSG00000040341	protein_coding
14.2179	1.08295	0.258262	4.17807	2.93997e-05	0.000387433	PQLC2	ENSG00000040487	protein_coding
30.8311	-0.0499164	0.235957	-0.204429	0.838019	0.930449	CTNS	ENSG00000040531	protein_coding
6.84503	0.172317	0.335475	0.581136	0.561149	0.773531	RTN4R	ENSG00000040608	protein_coding
19.0611	0.0305739	0.195238	0.159716	0.873105	0.946958	PHF23	ENSG00000040633	protein_coding
122.309	-0.186917	0.182851	-1.01981	0.307818	0.556935	INPP4A	ENSG00000040933	protein_coding
10.5722	0.164846	0.356177	0.530522	0.59575	0.794707	RAB27B	ENSG00000041353	protein_coding
169.714	0.0118251	0.0938629	0.129537	0.896933	0.959259	PSMA4	ENSG00000041357	protein_coding
0.506002	0.0262742	0.269143	0.377212	0.706016	NA	MYO16	ENSG00000041515	protein_coding
134.411	-0.373957	0.138655	-2.69785	0.00697888	0.0377647	LSG1	ENSG00000041802	protein_coding
21.8741	-0.0718904	0.219917	-0.329024	0.742138	0.880709	PARP3	ENSG00000041880	protein_coding
0.180754	0.0740851	0.166032	0.458145	0.646848	NA	TNC	ENSG00000041982	protein_coding
56.2961	-0.162776	0.122294	-1.323	0.185834	0.408528	THAP3	ENSG00000041988	protein_coding
5.25137	0.622686	0.332217	1.89872	0.0576014	0.185872	FAM65C	ENSG00000042062	protein_coding
92.8202	0.20892	0.134435	1.54395	0.122601	0.311772	TDP1	ENSG00000042088	protein_coding
10.0478	-0.388177	0.276449	-1.3984	0.161994	0.374435	AIFM2	ENSG00000042286	protein_coding
0.41293	-0.015089	0.194368	-0.12361	0.901624	NA	C2orf83	ENSG00000042304	protein_coding
6.98869	-0.228013	0.35232	-0.654742	0.512634	0.737011	SPATA7	ENSG00000042317	protein_coding
111.137	0.0908898	0.2094	0.420343	0.674235	0.842886	MED17	ENSG00000042429	protein_coding
42.8793	0.43465	0.173556	2.49787	0.0124942	0.0601171	RETSAT	ENSG00000042445	protein_coding
39.6485	1.77639	0.27603	6.37523	1.82692e-10	8.63676e-09	CAPG	ENSG00000042493	protein_coding
45.3153	0.084457	0.15816	0.55063	0.581887	0.786536	AP2S1	ENSG00000042753	protein_coding
8.63432	-0.290686	0.354983	-0.836896	0.402651	0.649833	TG	ENSG00000042832	protein_coding
0.0510037	0.0133559	0.158458	0.0893746	0.928784	NA	ADAM28	ENSG00000042980	protein_coding
0.0947196	0.00654887	0.158458	0.0522805	0.958305	NA	BARX2	ENSG00000043039	protein_coding
137.355	0.170563	0.151092	1.1264	0.259996	0.502834	DCUN1D1	ENSG00000043093	protein_coding
95.017	0.0343442	0.124784	0.296478	0.766865	0.894044	JADE2	ENSG00000043143	protein_coding
175.602	0.114214	0.12031	0.926286	0.354297	0.603692	LCP2	ENSG00000043462	protein_coding
35.63	-0.317044	0.170753	-1.85625	0.0634184	0.199304	TRIT1	ENSG00000043514	protein_coding
37.213	0.281767	0.178209	1.57582	0.115068	0.29926	CUL7	ENSG00000044090	protein_coding
73.0046	1.53709	0.243344	6.32534	2.52674e-10	1.16449e-08	CTNNA1	ENSG00000044115	protein_coding
50.2623	0.0487077	0.235544	0.204801	0.837728	0.930439	PHKA2	ENSG00000044446	protein_coding
3.16117	1.20768	0.355685	3.45027	0.000560036	0.00490188	CNTLN	ENSG00000044459	protein_coding
647.868	-0.500039	0.208724	-2.39337	0.0166942	0.0756217	HSPA5	ENSG00000044574	protein_coding
0.0554111	-0.134543	0.162114	0.0986483	0.921417	NA	DSG2	ENSG00000046604	protein_coding
30.7931	0.203873	0.222314	0.918338	0.358442	0.608116	GEMIN8	ENSG00000046647	protein_coding
165.038	-0.107075	0.121471	-0.886657	0.375263	0.624833	OFD1	ENSG00000046651	protein_coding
8.14834	-0.207087	0.291663	-0.707927	0.478991	0.711279	GPM6B	ENSG00000046653	protein_coding
3.50923	-0.173149	0.183967	-0.516468	0.605527	0.801344	PREX2	ENSG00000046889	protein_coding
61.2809	-0.306898	0.174197	-1.76728	0.0771817	0.228212	WDR37	ENSG00000047056	protein_coding
53.5177	-0.157545	0.210963	-0.80833	0.418901	0.663119	YTHDC2	ENSG00000047188	protein_coding
10.4177	0.417648	0.330519	1.26248	0.206776	0.438604	CTPS2	ENSG00000047230	protein_coding
107.984	0.145447	0.116695	1.24884	0.211723	0.445783	ATP6V1H	ENSG00000047249	protein_coding
262.468	-0.0396741	0.109462	-0.36725	0.713432	0.865594	POLR2B	ENSG00000047315	protein_coding
86.7819	-0.178904	0.213204	-0.855099	0.392496	0.639861	FAM214A	ENSG00000047346	protein_coding
106.747	1.06973	0.177122	6.03101	1.62939e-09	6.4083e-08	ARAP2	ENSG00000047365	protein_coding
391.291	-0.313056	0.111711	-2.80412	0.00504546	0.0295195	TPR	ENSG00000047410	protein_coding
3.86836	0.899021	0.356059	2.4667	0.0136364	0.0643742	CP	ENSG00000047457	protein_coding
40.0468	0.491443	0.251373	1.99242	0.046325	0.159398	KIAA0556	ENSG00000047578	protein_coding
28.2509	-0.251045	0.1934	-1.29682	0.194692	0.420842	DTNBP1	ENSG00000047579	protein_coding
0.205031	0.00887622	0.16988	0.136312	0.891575	NA	XK	ENSG00000047597	protein_coding
44.1164	-0.0356447	0.231276	-0.171597	0.863754	0.942345	C12orf4	ENSG00000047621	protein_coding
51.217	-2.38468	0.228271	-10.3584	3.83247e-25	1.664e-22	SCML1	ENSG00000047634	protein_coding
68.6272	0.765039	0.170934	4.49156	7.07024e-06	0.000113585	WWC3	ENSG00000047644	protein_coding
1.94635	0.0159993	0.161639	0.668924	NA	NA	FAM184B	ENSG00000047662	protein_coding
310.453	1.28076	0.143084	8.95656	3.3495e-19	7.46803e-17	MAP4	ENSG00000047849	protein_coding
49.386	-0.143515	0.198119	-0.755734	0.449809	0.690366	GOPC	ENSG00000047932	protein_coding
44.8717	0.15326	0.217355	0.653236	0.513604	0.738085	USP28	ENSG00000048028	protein_coding
7.81146	0.663032	0.353924	1.93064	0.0535276	0.176878	HDAC9	ENSG00000048052	protein_coding
21.0155	0.591941	0.27368	2.15089	0.0314845	0.120862	TSPAN17	ENSG00000048140	protein_coding
58.3707	-0.142546	0.153526	-0.924068	0.355451	0.604908	NOP16	ENSG00000048162	protein_coding
1.11789	-0.275358	0.322718	-0.216026	0.828967	0.926033	CC2D2A	ENSG00000048342	protein_coding
29.937	0.567553	0.271419	2.09132	0.0364994	0.135054	RRM2B	ENSG00000048392	protein_coding
97.1679	-0.51283	0.255018	-2.03186	0.0421683	0.14946	ZNF800	ENSG00000048405	protein_coding
91.0446	-0.798324	0.246872	-3.24309	0.00118242	0.00906539	SNX29	ENSG00000048471	protein_coding
96.4075	-0.0336676	0.124388	-0.26497	0.791033	0.905624	MRPS10	ENSG00000048544	protein_coding
191.435	-0.200814	0.130486	-1.5404	0.123464	0.313437	RSF1	ENSG00000048649	protein_coding
258.18	0.113953	0.217389	0.602387	0.546917	0.761448	VPS13D	ENSG00000048707	protein_coding
526.054	0.370926	0.154372	2.34878	0.0188351	0.0824058	CELF2	ENSG00000048740	protein_coding
97.5451	0.325082	0.119004	2.74951	0.00596852	0.0334834	FAM120A	ENSG00000048828	protein_coding
101.508	-0.162913	0.160008	-1.01388	0.310638	0.560195	R3HDM1	ENSG00000048991	protein_coding
1.10332	0.165296	0.288649	0.297467	0.76611	0.893727	COL9A2	ENSG00000049089	protein_coding
24.4885	-0.00391662	0.217722	-0.00986561	0.992129	0.996603	ERCC8	ENSG00000049167	protein_coding
7.46427	-1.08544	0.353089	-3.54737	0.00038909	0.00360449	ADAMTS6	ENSG00000049192	protein_coding
60.6058	0.43336	0.163788	2.66218	0.00776369	0.0411048	H6PD	ENSG00000049239	protein_coding
105.977	0.372802	0.146948	2.54298	0.0109911	0.0542778	VAMP3	ENSG00000049245	protein_coding
14.0839	0.883493	0.313807	2.81912	0.0048156	0.0283861	PER3	ENSG00000049246	protein_coding
0.438088	0.192468	0.192915	0.877443	0.380246	NA	UTS2	ENSG00000049247	protein_coding
1.49007	0.795501	0.344112	2.47831	0.0132006	0.0626574	TNFRSF9	ENSG00000049249	protein_coding
14.7275	0.157348	0.25684	0.585428	0.55826	0.771353	RCN1	ENSG00000049449	protein_coding
0.398622	-0.0313635	0.158458	-0.181722	0.855801	NA	ELN	ENSG00000049540	protein_coding
48.2532	-0.0863312	0.184137	-0.465432	0.641622	0.824528	RFC2	ENSG00000049541	protein_coding
97.3478	0.0916928	0.139341	0.656996	0.511183	0.736017	ARID1B	ENSG00000049618	protein_coding
25.2701	0.160857	0.200962	0.801642	0.42276	0.666795	CLPTM1L	ENSG00000049656	protein_coding
5.23639	0.0711974	0.34352	0.20642	0.836463	0.929472	NEDD4L	ENSG00000049759	protein_coding
4.46974	2.01587	0.314235	6.24434	4.2558e-10	1.89774e-08	FOXP3	ENSG00000049768	protein_coding
5.69286	-0.585223	0.345303	-1.70687	0.0878461	0.249505	PPP1R3F	ENSG00000049769	protein_coding
119.398	0.319077	0.124798	2.55538	0.0106071	0.0528399	HEXB	ENSG00000049860	protein_coding
20.7345	-0.523956	0.228423	-2.29058	0.0219875	0.0926859	PTCD2	ENSG00000049883	protein_coding
0.846607	-0.266452	0.223688	-1.37936	0.167783	0.383219	KIAA2022	ENSG00000050030	protein_coding
97.1252	0.330373	0.133194	2.49486	0.0126006	0.0605411	JKAMP	ENSG00000050130	protein_coding
6.31783	0.333207	0.355804	0.767469	0.442803	0.684512	DKK3	ENSG00000050165	protein_coding
8.04621	0.852756	0.356219	2.41224	0.015855	0.0727767	ARHGEF5	ENSG00000050327	protein_coding
21.2361	0.297195	0.260009	1.15836	0.246719	0.487381	NFE2L3	ENSG00000050344	protein_coding
23.7149	0.0658647	0.263473	0.344855	0.730203	0.875337	MCUR1	ENSG00000050393	protein_coding
45.2612	0.940567	0.173411	5.41218	6.22635e-08	1.72363e-06	LIMA1	ENSG00000050405	protein_coding
155.633	-0.509732	0.137471	-3.71875	0.00020021	0.00202903	LETMD1	ENSG00000050426	protein_coding
5.17263	-0.085798	0.356051	0.420955	0.673788	0.842759	SLC4A8	ENSG00000050438	protein_coding
3.05231	-1.06719	0.342326	-3.78668	0.000152676	0.00160753	LAMC3	ENSG00000050555	protein_coding
0.12589	-0.0247334	0.158458	-0.151738	0.879393	NA	PTGER3	ENSG00000050628	protein_coding
4.11714	1.14587	0.350766	3.22739	0.00124924	0.00949386	TNIP3	ENSG00000050730	protein_coding
28.8117	0.0260237	0.205792	0.136667	0.891294	0.956671	MAPK9	ENSG00000050748	protein_coding
0.250608	-0.0431891	0.176423	-0.216722	0.828425	NA	COL23A1	ENSG00000050767	protein_coding
54.8486	0.0824983	0.148372	0.555363	0.578647	0.784445	FAM160A2	ENSG00000051009	protein_coding
273.8	0.788866	0.180956	4.34443	1.3964e-05	0.000202453	HERPUD1	ENSG00000051108	protein_coding
0.0648632	-0.0109866	0.158458	-0.0497288	0.960339	NA	HOMER3	ENSG00000051128	protein_coding
5.27278	0.632192	0.337059	1.86241	0.0625459	0.197388	RAD51	ENSG00000051180	protein_coding
3.16669	0.115737	0.343592	0.167258	0.867167	0.944195	POLQ	ENSG00000051341	protein_coding
30.4579	-0.0275683	0.22111	-0.123714	0.901542	0.961333	PIK3CB	ENSG00000051382	protein_coding
62.5031	1.26112	0.164242	7.70789	1.27911e-14	1.29472e-12	CYBA	ENSG00000051523	protein_coding
103.867	0.103192	0.149144	0.696407	0.486174	0.717219	THOC3	ENSG00000051596	protein_coding
53.7559	0.190433	0.253352	0.695549	0.486711	0.717478	HEBP2	ENSG00000051620	protein_coding
112.148	-0.430667	0.152145	-2.86185	0.00421172	0.0256134	MPHOSPH9	ENSG00000051825	protein_coding
23.373	1.40518	0.276355	5.19037	2.09876e-07	5.01848e-06	PLEKHA5	ENSG00000052126	protein_coding
0.603315	-0.195766	0.232898	-0.640797	0.521654	NA	PRSS8	ENSG00000052344	protein_coding
140.508	-0.231052	0.171479	-1.34666	0.17809	0.398084	SIKE1	ENSG00000052723	protein_coding
44.8718	-1.16771	0.280195	-4.18568	2.84311e-05	0.000376775	RRP12	ENSG00000052749	protein_coding
9.69807	-0.536458	0.269688	-1.98404	0.0472512	0.161574	FNIP2	ENSG00000052795	protein_coding
65.7899	0.269133	0.156619	1.72677	0.0842086	0.242386	MSMO1	ENSG00000052802	protein_coding
224.011	-0.0303338	0.173731	-0.199707	0.841709	0.932185	TTC17	ENSG00000052841	protein_coding
0.32882	0.0393452	0.165025	0.234948	0.814249	NA	ALX4	ENSG00000052850	protein_coding
1.23502	-0.0118607	0.301327	0.0798043	0.936393	0.973597	FSTL4	ENSG00000053108	protein_coding
107.513	-0.358033	0.199828	-1.78092	0.0749255	0.223503	FOXN3	ENSG00000053254	protein_coding
110.314	0.0225013	0.158591	0.153158	0.878274	0.95003	AKR7A2	ENSG00000053371	protein_coding
36.2227	-0.74073	0.187622	-3.88583	0.000101982	0.00113536	MRTO4	ENSG00000053372	protein_coding
0.303653	-0.0874729	0.259429	-0.294757	0.76818	NA	NNAT	ENSG00000053438	protein_coding
65.1055	-0.706156	0.132259	-5.32914	9.86773e-08	2.6091e-06	USE1	ENSG00000053501	protein_coding
18.7202	1.00426	0.351541	3.19065	0.00141951	0.0105498	MCF2L2	ENSG00000053524	protein_coding
6.17278	-0.427338	0.311706	-1.36266	0.17299	0.390661	NRIP2	ENSG00000053702	protein_coding
121.725	0.0910938	0.11893	0.768901	0.441952	0.683774	AP5M1	ENSG00000053770	protein_coding
90.5696	0.0117064	0.166357	0.0590475	0.952914	0.981577	ANAPC4	ENSG00000053900	protein_coding
7.15579	-1.01008	0.311251	-3.21252	0.00131574	0.00990344	KCNQ1	ENSG00000053918	protein_coding
94.3545	0.0344209	0.114604	0.303497	0.761511	0.891582	TRAPPC3	ENSG00000054116	protein_coding
380.795	-0.027455	0.113544	-0.241832	0.808911	0.916059	THRAP3	ENSG00000054118	protein_coding
34.4365	0.426168	0.189043	2.25753	0.0239753	0.0986946	PHPT1	ENSG00000054148	protein_coding
135.717	0.0829366	0.179312	0.463422	0.643062	0.82502	LY75	ENSG00000054219	protein_coding
418.366	-0.109421	0.105976	-1.02723	0.304311	0.55301	ARID4B	ENSG00000054267	protein_coding
3.57462	-0.107508	0.335565	-0.290227	0.771642	0.896068	OPN3	ENSG00000054277	protein_coding
62.6524	-0.343248	0.195597	-1.75542	0.079188	0.232602	SDCCAG8	ENSG00000054282	protein_coding
0.107706	0.0455411	0.158458	0.289266	0.772378	NA	PTPRN	ENSG00000054356	protein_coding
11.1126	0.222853	0.280433	0.794986	0.426622	0.669982	HHAT	ENSG00000054392	protein_coding
45.1242	0.253448	0.264023	1.04272	0.297079	0.545642	KIF1B	ENSG00000054523	protein_coding
98.9948	-0.0877039	0.227269	-0.375178	0.707528	0.861827	TBC1D22A	ENSG00000054611	protein_coding
1037	0.845488	0.170966	4.92045	8.63473e-07	1.80335e-05	SYNE2	ENSG00000054654	protein_coding
4.80314	0.251536	0.331935	0.64088	0.521601	0.743553	PLEKHH1	ENSG00000054690	protein_coding
5.05382	1.07262	0.350695	2.94892	0.00318888	0.0204642	ATP9A	ENSG00000054793	protein_coding
53.8856	0.280618	0.209904	1.33188	0.1829	0.404344	FAM168A	ENSG00000054965	protein_coding
15.91	0.108311	0.26587	0.384412	0.700673	0.858489	RELT	ENSG00000054967	protein_coding
53.2343	-0.0170325	0.169332	-0.0916824	0.92695	0.969862	GALC	ENSG00000054983	protein_coding
352.758	-0.310353	0.132737	-2.34704	0.0189233	0.0826403	NOP58	ENSG00000055044	protein_coding
91.535	0.322892	0.214828	1.51499	0.129776	0.323979	SZRD1	ENSG00000055070	protein_coding
0.72363	-0.5117	0.287137	-1.82926	0.0673612	NA	KCNH2	ENSG00000055118	protein_coding
176.929	-0.0669187	0.122076	-0.548359	0.583445	0.787306	CUL1	ENSG00000055130	protein_coding
58.2053	0.224073	0.145941	1.53081	0.125816	0.317215	FAM114A2	ENSG00000055147	protein_coding
757.321	-0.391909	0.101934	-3.84822	0.000118977	0.00129657	CYFIP2	ENSG00000055163	protein_coding
153.28	0.291011	0.142661	2.02617	0.0427477	0.150777	TAB2	ENSG00000055208	protein_coding
56.5715	0.157676	0.149142	1.05975	0.289257	0.536834	GINM1	ENSG00000055211	protein_coding
291.955	1.15696	0.243355	4.73505	2.18997e-06	4.06896e-05	EIF2AK2	ENSG00000055332	protein_coding
355.68	-0.600063	0.214521	-2.80065	0.00510001	0.0297964	USP36	ENSG00000055483	protein_coding
312.221	0.101598	0.190057	0.527617	0.597765	0.795814	KMT2C	ENSG00000055609	protein_coding
2.19408	0.853822	0.356266	2.35935	0.0183068	0.0805943	MCOLN3	ENSG00000055732	protein_coding
167.371	-0.174795	0.118739	-1.49595	0.134665	0.331193	PUM2	ENSG00000055917	protein_coding
112.599	0.108218	0.116004	0.943486	0.345432	0.595353	MRPL43	ENSG00000055950	protein_coding
33.0238	1.06259	0.276634	3.8262	0.000130139	0.00140337	ITIH4	ENSG00000055955	protein_coding
29.8692	0.0181869	0.162967	0.111232	0.911432	0.964204	C4orf27	ENSG00000056050	protein_coding
243.131	0.0888529	0.110786	0.790949	0.428974	0.671794	ZFR	ENSG00000056097	protein_coding
19.4942	0.250876	0.219156	1.10301	0.270022	0.515459	ZNF280C	ENSG00000056277	protein_coding
268.223	0.68976	0.198151	3.47123	0.000518081	0.00458692	TRAF1	ENSG00000056558	protein_coding
179.226	0.427644	0.161318	2.65527	0.00792461	0.0417459	RC3H2	ENSG00000056586	protein_coding
0.244144	-0.0241596	0.239505	-0.0220176	0.982434	NA	PCGF2	ENSG00000056661	protein_coding
1.03351	-0.178019	0.353476	-0.515535	0.606179	0.802033	IL17RB	ENSG00000056736	protein_coding
39.8921	-0.183747	0.187398	-0.990344	0.322006	0.572128	TRAF3IP2	ENSG00000056972	protein_coding
10.6712	-0.396434	0.35505	-0.434408	0.663992	0.836786	DCBLD2	ENSG00000057019	protein_coding
156.068	0.294762	0.142673	2.06689	0.0387447	0.140742	SOAT1	ENSG00000057252	protein_coding
1.21212	-0.774522	0.315044	-2.73926	0.00615785	0.0342659	PKP2	ENSG00000057294	protein_coding
0.0891042	-0.000258168	0.158458	0.0152351	0.987845	NA	MSH4	ENSG00000057468	protein_coding
502.962	-0.0579158	0.102501	-0.562988	0.573443	0.781339	GDI2	ENSG00000057608	protein_coding
116.181	2.04727	0.323546	6.20881	5.33879e-10	2.31802e-08	PRDM1	ENSG00000057657	protein_coding
120.96	0.300871	0.129051	2.33395	0.0195984	0.0849688	ATG5	ENSG00000057663	protein_coding
5.89819	0.793203	0.356244	2.50499	0.0122455	0.059145	TMCC3	ENSG00000057704	protein_coding
61.7742	-0.260448	0.25528	-1.03501	0.300662	0.54953	PITHD1	ENSG00000057757	protein_coding
46.1791	-0.342384	0.195818	-1.74831	0.0804098	0.235168	MTA3	ENSG00000057935	protein_coding
16.6792	0.430598	0.316197	1.44025	0.149797	0.35459	USP13	ENSG00000058056	protein_coding
81.5541	0.00788401	0.162706	0.0402289	0.967911	0.987604	ATP11B	ENSG00000058063	protein_coding
0.166148	-0.138033	0.167485	-0.100558	0.919901	NA	LAMC2	ENSG00000058085	protein_coding
1.30918	0.283882	0.29548	0.599885	0.548583	0.762563	CDK14	ENSG00000058091	protein_coding
366.125	0.385979	0.138986	2.76527	0.00568748	0.0322799	SEC61A1	ENSG00000058262	protein_coding
233.466	0.429059	0.114154	3.7414	0.000183001	0.00188004	PPP1R12A	ENSG00000058272	protein_coding
0.0285607	-0.0149079	0.158458	-0.0775497	0.938186	NA	RASGRF1	ENSG00000058335	protein_coding
0.020312	-0.0149522	0.158458	-0.0868235	0.930812	NA	CAMK2B	ENSG00000058404	protein_coding
17.575	-0.595356	0.299587	-2.00625	0.0448293	0.156034	CROCC	ENSG00000058453	protein_coding
216.686	-0.399213	0.144989	-2.76342	0.00571988	0.0324081	POLR3E	ENSG00000058600	protein_coding
379.95	1.14639	0.206765	5.54185	2.99295e-08	8.99465e-07	ATP2B4	ENSG00000058668	protein_coding
290.1	-0.0299614	0.117797	-0.27522	0.783148	0.901937	ZC3H11A	ENSG00000058673	protein_coding
88.0974	-0.442143	0.188551	-2.33934	0.0193178	0.0839409	RIOK2	ENSG00000058729	protein_coding
53.6232	0.433664	0.141485	3.07128	0.00213143	0.0148257	YIPF1	ENSG00000058799	protein_coding
58.9949	-0.422841	0.139736	-3.02222	0.00250925	0.0169395	NDC1	ENSG00000058804	protein_coding
0.411765	0.158055	0.158839	0.755668	0.449848	NA	DGKG	ENSG00000058866	protein_coding
47.9853	-0.213817	0.219339	-0.923792	0.355595	0.605091	FLYWCH1	ENSG00000059122	protein_coding
39.5899	0.00408516	0.198577	0.0312895	0.975039	0.991138	UNKL	ENSG00000059145	protein_coding
36.4479	2.3009	0.258236	8.88086	6.63431e-19	1.34122e-16	TBXAS1	ENSG00000059377	protein_coding
72.4013	0.919998	0.197219	4.65762	3.19893e-06	5.663e-05	PARP12	ENSG00000059378	protein_coding
93.401	-0.0312173	0.159657	-0.191999	0.847743	0.935079	ALDH18A1	ENSG00000059573	protein_coding
52.7698	-0.880833	0.236164	-3.73731	0.000186001	0.00190492	TARBP1	ENSG00000059588	protein_coding
32.8883	-0.582659	0.22004	-2.57624	0.00998815	0.0502422	PET112	ENSG00000059691	protein_coding
58.0179	-0.326725	0.226279	-1.44335	0.148923	0.353283	MXD1	ENSG00000059728	protein_coding
101.364	-0.119713	0.230213	-0.520411	0.602777	0.799391	CDK17	ENSG00000059758	protein_coding
7.29731	-0.841908	0.337913	-2.48362	0.0130053	0.0619443	DNAJC25	ENSG00000059769	protein_coding
359.69	-0.832704	0.208178	-1.75827	0.0787023	0.231628	SLC2A3	ENSG00000059804	protein_coding
1.88764	-0.184361	0.352888	-0.430275	0.666996	0.83929	PSD	ENSG00000059915	protein_coding
6.31703	-0.0412627	0.286128	-0.120456	0.904122	0.961854	CTDP1	ENSG00000060069	protein_coding
6.29249	-0.771398	0.354817	-2.38339	0.0171541	0.0769956	YBX3	ENSG00000060138	protein_coding
309.692	0.54562	0.169937	3.22771	0.00124787	0.00948782	WNK1	ENSG00000060237	protein_coding
221.839	-0.144633	0.125407	-1.1593	0.246334	0.487066	CCAR1	ENSG00000060339	protein_coding
10.6643	0.130738	0.263734	0.342752	0.731785	0.876394	OGFR	ENSG00000060491	protein_coding
9.96367	1.42646	0.339859	4.20875	2.56791e-05	0.000344176	GNA15	ENSG00000060558	protein_coding
0	NA	NA	NA	NA	NA	CREB3L3	ENSG00000060566	protein_coding
32.8429	0.355866	0.207467	1.72444	0.0846287	0.243087	PIGV	ENSG00000060642	protein_coding
0.241475	0.102675	0.158508	0.485241	0.627505	NA	PTPRU	ENSG00000060656	protein_coding
152.845	-0.111794	0.0884738	-1.26154	0.207113	0.439047	SNRNP40	ENSG00000060688	protein_coding
28.9142	0.122017	0.240916	0.505836	0.612972	0.806362	QSER1	ENSG00000060749	protein_coding
61.272	0.75042	0.145644	5.16476	2.4075e-07	5.6989e-06	MPC1	ENSG00000060762	protein_coding
171.305	-0.179392	0.20598	-0.873701	0.382281	0.631167	ACAA1	ENSG00000060971	protein_coding
9.52372	0.429862	0.337536	1.17942	0.238232	0.478233	BCAT1	ENSG00000060982	protein_coding
77.8924	-0.50865	0.162237	-3.13301	0.00173025	0.0124227	HDAC7	ENSG00000061273	protein_coding
2.61192	0.63474	0.344551	1.9101	0.0561206	0.182594	LZTS1	ENSG00000061337	protein_coding
1.31915	-0.287927	0.33637	-0.715052	0.474577	0.708209	SPAG4	ENSG00000061656	protein_coding
14.3997	0.413756	0.35624	1.19063	0.233798	0.473116	NCKAP1	ENSG00000061676	protein_coding
127.094	-0.412371	0.123678	-3.32427	0.000886507	0.00713835	MRPS35	ENSG00000061794	protein_coding
0.0918349	-0.035506	0.158458	-0.225927	0.821258	NA	GUCY1B3	ENSG00000061918	protein_coding
95.9659	-0.203407	0.163747	-1.25434	0.209719	0.442701	SFSWAP	ENSG00000061936	protein_coding
24.4657	-0.0846595	0.195617	-0.406834	0.68413	0.848681	TNK2	ENSG00000061938	protein_coding
174.965	-0.139339	0.175694	-0.825858	0.408885	0.655499	MON2	ENSG00000061987	protein_coding
3.71523	-0.428324	0.340298	-1.89854	0.0576255	0.18591	CDH3	ENSG00000062038	protein_coding
407.486	-0.280764	0.121763	-2.31482	0.0206227	0.0882174	GPBP1	ENSG00000062194	protein_coding
0.66966	-0.265446	0.217525	-1.27963	0.200674	NA	DGAT2	ENSG00000062282	protein_coding
2.1535	-0.00213444	0.302659	-0.0103302	0.991758	0.996469	ZNF112	ENSG00000062370	protein_coding
236.163	-0.29897	0.124044	-2.42217	0.0154282	0.0711035	CS	ENSG00000062485	protein_coding
2.48507	1.76072	0.356283	4.82916	1.37109e-06	2.69948e-05	LTK	ENSG00000062524	protein_coding
106.328	-0.414752	0.134186	-3.08758	0.00201793	0.0141616	MRPS24	ENSG00000062582	protein_coding
198.076	0.375482	0.126831	2.95615	0.00311506	0.0200763	ELMO2	ENSG00000062598	protein_coding
82.0009	-0.420983	0.162867	-2.60341	0.00923006	0.0471184	WAPAL	ENSG00000062650	protein_coding
313.648	0.102698	0.129056	0.798622	0.424509	0.668127	VMP1	ENSG00000062716	protein_coding
70.0954	-0.00808352	0.254811	-0.0412253	0.967116	0.987465	APPBP2	ENSG00000062725	protein_coding
101.582	-0.45726	0.172337	-2.63614	0.0083855	0.0437271	POLD1	ENSG00000062822	protein_coding
1.45228	-0.358549	0.305622	-1.41204	0.157939	0.368004	SEZ6	ENSG00000063015	protein_coding
1553.88	-0.845063	0.16263	-5.21945	1.79452e-07	4.38634e-06	EIF4B	ENSG00000063046	protein_coding
6.65902	0.177521	0.353282	1.17016	0.241937	0.482834	SLC6A16	ENSG00000063127	protein_coding
7.07587	0.226635	0.277036	0.830626	0.406185	0.653109	GLTSCR1	ENSG00000063169	protein_coding
32.4435	-0.095492	0.183922	-0.505539	0.613181	0.806362	SPHK2	ENSG00000063176	protein_coding
2390.37	-1.04595	0.157847	-6.54819	5.82401e-11	3.01223e-09	RPL18	ENSG00000063177	protein_coding
12.8747	-0.00701667	0.242044	-0.0284827	0.977277	0.991685	CA11	ENSG00000063180	protein_coding
8.91755	-0.0785841	0.255494	-0.311989	0.755049	0.888239	ISOC2	ENSG00000063241	protein_coding
10.4095	-0.0512845	0.252408	-0.221042	0.825059	0.923831	U2AF2	ENSG00000063244	protein_coding
6.01863	0.302802	0.304035	0.992087	0.321155	0.571495	EPN1	ENSG00000063245	protein_coding
158.408	-0.0240542	0.155369	-0.15401	0.877602	0.949854	MED29	ENSG00000063322	protein_coding
6.58341	-0.350927	0.354242	-0.794363	0.426984	0.670041	AHRR	ENSG00000063438	protein_coding
51.978	-0.322806	0.163632	-1.99573	0.0459628	0.158638	ZNF275	ENSG00000063587	protein_coding
30.5496	0.0377297	0.214123	0.173556	0.862214	0.941754	MTMR1	ENSG00000063601	protein_coding
2.73191	0.22328	0.355948	0.634651	0.525656	0.746625	GPC1	ENSG00000063660	protein_coding
14.2121	-0.590077	0.271788	-2.15244	0.0313625	0.120505	ADCK1	ENSG00000063761	protein_coding
73.2885	0.137001	0.117583	1.16885	0.242466	0.483531	HAGH	ENSG00000063854	protein_coding
296.988	0.0131953	0.133347	0.0800761	0.936177	0.973597	RNF4	ENSG00000063978	protein_coding
381.513	0.267802	0.133394	1.99385	0.0461682	0.159031	CASP8	ENSG00000064012	protein_coding
0.122594	0.0455411	0.158458	0.289266	0.772378	NA	LIMCH1	ENSG00000064042	protein_coding
70.591	-0.0144672	0.135552	-0.105308	0.916132	0.965374	ASUN	ENSG00000064102	protein_coding
18.7218	0.0761115	0.27642	0.31211	0.754957	0.888239	TM7SF3	ENSG00000064115	protein_coding
3.97971	-0.215902	0.351363	-0.672743	0.501111	0.727673	SPA17	ENSG00000064199	protein_coding
6.39029	-0.522573	0.326169	-1.62287	0.104618	0.280664	TSPAN32	ENSG00000064201	protein_coding
1.74562	0.000894448	0.297994	-0.857842	0.39098	0.638696	ST3GAL6	ENSG00000064225	protein_coding
0.342775	0.350983	0.29365	1.10516	0.269092	NA	ATP2C2	ENSG00000064270	protein_coding
0.222756	0.000556372	0.158458	-0.0123957	0.99011	NA	NGFR	ENSG00000064300	protein_coding
6.00435	-0.0921767	0.356103	0.0821034	0.934564	0.973384	CDON	ENSG00000064309	protein_coding
94.6	-0.0574158	0.199275	-0.302077	0.762594	0.891751	TAF2	ENSG00000064313	protein_coding
115.601	0.0150029	0.216728	0.0209991	0.983246	0.993605	HIPK2	ENSG00000064393	protein_coding
119.097	0.358642	0.142758	2.49131	0.0127274	0.0610255	TNPO3	ENSG00000064419	protein_coding
2.4623	-0.264676	0.347944	-0.816306	0.414325	0.659405	MEF2BNB-MEF2B	ENSG00000064489	protein_coding
42.8341	-0.0678457	0.159164	-0.419829	0.67461	0.84302	RFXANK	ENSG00000064490	protein_coding
46.8779	-0.33003	0.13093	-2.52156	0.0116836	0.0570321	TMEM161A	ENSG00000064545	protein_coding
86.357	0.0703978	0.191919	0.353689	0.723572	0.872039	LPAR2	ENSG00000064547	protein_coding
171.61	0.161443	0.157095	1.03378	0.301241	0.550102	CTSA	ENSG00000064601	protein_coding
126.751	0.0656682	0.187122	0.356581	0.721405	0.870205	SUGP2	ENSG00000064607	protein_coding
20.5424	0.148645	0.21076	0.718404	0.472508	0.707039	SLC12A2	ENSG00000064651	protein_coding
2.83615	1.0059	0.354756	2.85991	0.00423762	0.025733	SNX24	ENSG00000064652	protein_coding
595.005	0.170673	0.179889	0.947609	0.343328	0.592901	CNN2	ENSG00000064666	protein_coding
187.776	0.202187	0.185728	1.07592	0.281965	0.528085	ABCA7	ENSG00000064687	protein_coding
89.7581	-0.360028	0.152534	-2.36047	0.0182518	0.0804104	DDX20	ENSG00000064703	protein_coding
27.0277	0.142139	0.222383	0.626202	0.531182	0.750199	BTBD1	ENSG00000064726	protein_coding
43.4225	2.52688	0.287411	8.69934	3.33813e-18	6.25861e-16	FAR2	ENSG00000064763	protein_coding
0.596123	0.0365418	0.305278	0.620834	0.534709	NA	BCAS1	ENSG00000064787	protein_coding
61.8713	-1.87739	0.259262	-7.20018	6.01328e-13	4.6579e-11	CHI3L2	ENSG00000064886	protein_coding
20.7625	-0.929403	0.266955	-3.49338	0.000476943	0.00427668	SBNO2	ENSG00000064932	protein_coding
64.5983	-0.0714018	0.163907	-0.434015	0.664278	0.836954	PMS1	ENSG00000064933	protein_coding
61.2902	-0.231036	0.242533	-0.950552	0.341832	0.591086	HMG20B	ENSG00000064961	protein_coding
2.45749	-0.462647	0.347061	-1.87477	0.0608249	0.193183	CALCRL	ENSG00000064989	protein_coding
45.5264	-0.117477	0.165495	-0.701186	0.483187	0.714474	TAF11	ENSG00000064995	protein_coding
17.1524	0.405394	0.225905	1.79077	0.0733304	0.220539	ANKS1A	ENSG00000064999	protein_coding
83.7652	-0.00961187	0.189032	-0.0495379	0.960491	0.984646	AP3D1	ENSG00000065000	protein_coding
127.057	-0.540235	0.114151	-4.74536	2.0814e-06	3.88913e-05	ZNF76	ENSG00000065029	protein_coding
0.117337	-0.0246449	0.158458	-0.134027	0.893381	NA	SLC9A3R2	ENSG00000065054	protein_coding
26.3555	-0.0714892	0.201037	-0.347421	0.728275	0.874513	NTHL1	ENSG00000065057	protein_coding
36.7102	-0.404138	0.236089	-1.71751	0.0858854	0.245372	UHRF1BP1	ENSG00000065060	protein_coding
253.146	0.280714	0.174722	1.60664	0.108133	0.286923	GNAI3	ENSG00000065135	protein_coding
193.093	-0.555921	0.118282	-4.7053	2.53488e-06	4.61113e-05	IPO5	ENSG00000065150	protein_coding
130.822	-0.52268	0.20384	-2.56237	0.0103962	0.0519777	OAT	ENSG00000065154	protein_coding
92.4504	-0.688788	0.211359	-3.36125	0.000775897	0.00637526	WDR3	ENSG00000065183	protein_coding
51.2011	-0.395545	0.186021	-2.13234	0.0329785	0.125083	PKN2	ENSG00000065243	protein_coding
50.6737	0.00762787	0.17061	0.0547866	0.956308	0.982878	WDR18	ENSG00000065268	protein_coding
27.6802	0.307405	0.169816	1.81207	0.0699755	0.213288	TRAM2	ENSG00000065308	protein_coding
0.80436	0.0864234	0.282976	0.0497587	0.960315	0.98463	NTN1	ENSG00000065320	protein_coding
0.221009	-0.0200354	0.172503	-0.0200206	0.984027	NA	MCM10	ENSG00000065328	protein_coding
1279.58	-0.523119	0.114583	-4.58509	4.53788e-06	7.75056e-05	DGKA	ENSG00000065357	protein_coding
20.9565	0.473083	0.316988	1.51872	0.128833	0.322454	ERBB3	ENSG00000065361	protein_coding
377.565	-0.0451496	0.1401	-0.33732	0.735876	0.877495	ANKRD44	ENSG00000065413	protein_coding
289.731	-0.0956891	0.113891	-0.836637	0.402796	0.64987	KARS	ENSG00000065427	protein_coding
64.4993	0.288012	0.188404	1.51165	0.130623	0.325418	ADAT1	ENSG00000065457	protein_coding
2.78757	-0.288158	0.35447	-0.822163	0.410984	0.656738	PDIA5	ENSG00000065485	protein_coding
35.9883	0.239856	0.161768	1.473	0.14075	0.341493	TBC1D22B	ENSG00000065491	protein_coding
101.808	-0.0559532	0.154241	-0.361762	0.71753	0.867482	NDUFB4	ENSG00000065518	protein_coding
143.391	-0.219554	0.222888	-1.00173	0.316475	0.566448	SPEN	ENSG00000065526	protein_coding
16.5109	-0.307816	0.340087	-0.809651	0.418141	0.662846	MYLK	ENSG00000065534	protein_coding
188.054	-0.299135	0.148972	-2.01168	0.0442538	0.154432	ZC3H15	ENSG00000065548	protein_coding
28.5998	0.105332	0.218837	0.476368	0.633812	0.819457	MAP2K4	ENSG00000065559	protein_coding
53.6547	-0.382502	0.202448	-1.90335	0.0569949	0.184746	TMEM206	ENSG00000065600	protein_coding
35.9008	0.17789	0.225043	0.805404	0.420586	0.664807	SLK	ENSG00000065613	protein_coding
106.644	0.493798	0.214472	2.28844	0.022112	0.0930679	CYB5R4	ENSG00000065615	protein_coding
0.6538	-0.150235	0.253271	-0.272803	0.785005	NA	COL17A1	ENSG00000065618	protein_coding
7.59774	0.157672	0.350011	0.453937	0.649874	0.828743	GSTO2	ENSG00000065621	protein_coding
27.8035	-0.174849	0.187329	-0.944464	0.344933	0.594924	SEC61A2	ENSG00000065665	protein_coding
263.59	0.353917	0.102505	3.44271	0.000575914	0.0050116	PRKCQ	ENSG00000065675	protein_coding
17.6745	-1.21086	0.327524	-3.57993	0.00034369	0.00323661	TLE2	ENSG00000065717	protein_coding
40.8808	-0.174476	0.212361	-0.813214	0.416095	0.660619	ASB1	ENSG00000065802	protein_coding
320.427	-0.439195	0.0984729	-4.46991	7.82536e-06	0.000123906	FAM107B	ENSG00000065809	protein_coding
1.14732	0.486408	0.303698	1.7441	0.0811412	0.236612	ME1	ENSG00000065833	protein_coding
28.6483	0.652418	0.21077	3.06448	0.00218046	0.0151157	TBC1D1	ENSG00000065882	protein_coding
48.7961	0.0470145	0.17173	0.255427	0.798393	0.909465	CDK13	ENSG00000065883	protein_coding
96.8444	-0.33196	0.199022	0.433638	0.664552	0.837172	MTHFD2	ENSG00000065911	protein_coding
5.17523	-0.295412	0.354426	-0.678258	0.497608	0.724923	SLC9A7	ENSG00000065923	protein_coding
53.7666	-0.224637	0.151486	-1.48218	0.138292	0.337377	FOXJ2	ENSG00000065970	protein_coding
55.6026	0.0013513	0.164297	0.00499269	0.996016	0.998316	YBX1	ENSG00000065978	protein_coding
6.90676	1.95932	0.341267	5.62513	1.85371e-08	5.82558e-07	PDE4A	ENSG00000065989	protein_coding
34.5551	0.448291	0.202372	2.22781	0.0258932	0.104504	PPP2R5A	ENSG00000066027	protein_coding
57.4715	-0.352184	0.24483	-1.35231	0.176278	0.395701	ELAVL1	ENSG00000066044	protein_coding
2.77035	-0.554702	0.350113	-1.65884	0.0971486	0.266078	TIE1	ENSG00000066056	protein_coding
165.061	-0.165567	0.166114	-1.0062	0.314322	0.564001	DIP2B	ENSG00000066084	protein_coding
34.5984	0.462573	0.214055	2.17727	0.0294605	0.115374	SMARCD1	ENSG00000066117	protein_coding
63.3698	0.567392	0.189312	2.99824	0.0027154	0.018036	KDM4A	ENSG00000066135	protein_coding
130.626	0.100596	0.122899	0.817094	0.413875	0.658933	NFYC	ENSG00000066136	protein_coding
1.8414	-0.794836	0.315262	-2.94252	0.00325554	0.020802	ZMYND12	ENSG00000066185	protein_coding
4.43079	1.35058	0.356324	3.71421	0.00020384	0.0020595	ASPM	ENSG00000066279	protein_coding
231.098	1.59929	0.203228	7.84029	4.49514e-15	4.78485e-13	CD84	ENSG00000066294	protein_coding
86.1977	0.738967	0.127974	5.77299	7.78785e-09	2.6658e-07	ELOVL1	ENSG00000066322	protein_coding
95.3051	-0.0279695	0.119652	-0.226127	0.821102	0.921841	ZNRD1	ENSG00000066379	protein_coding
2.49885	-0.833843	0.318081	-3.46956	0.000521316	0.00460943	MPPED2	ENSG00000066382	protein_coding
167.816	-0.3542	0.134998	-2.63241	0.00847821	0.0441407	ZBTB11	ENSG00000066422	protein_coding
66.0358	0.0506354	0.168218	0.304808	0.760513	0.891133	ATXN3	ENSG00000066427	protein_coding
78.0978	0.136891	0.116989	1.15931	0.246331	0.487066	GOLGA5	ENSG00000066455	protein_coding
1.42085	0.152529	0.342376	2.46491	0.0137047	0.064604	FGFR2	ENSG00000066468	protein_coding
39.8098	-0.0160326	0.151967	-0.106852	0.914906	0.965341	LRRC40	ENSG00000066557	protein_coding
61.0765	0.0455983	0.211829	0.225023	0.821961	0.922114	ISOC1	ENSG00000066583	protein_coding
0.767821	0.342149	0.296444	0.405924	0.684799	NA	EML1	ENSG00000066629	protein_coding
45.3426	-0.222452	0.166132	-1.34071	0.180013	0.400707	TRMT11	ENSG00000066651	protein_coding
243.834	-0.260804	0.115861	-2.25263	0.0242826	0.0995377	THUMPD1	ENSG00000066654	protein_coding
5.2333	0.22492	0.312531	0.7545	0.450549	0.690729	MSANTD3	ENSG00000066697	protein_coding
94.4466	-0.191318	0.182108	-1.05085	0.293328	0.541598	ATG2B	ENSG00000066739	protein_coding
112.535	0.153344	0.173406	0.884492	0.37643	0.626018	ARFGEF1	ENSG00000066777	protein_coding
0.274915	0.00074468	0.159474	-0.0137227	0.989051	NA	ACSM2B	ENSG00000066813	protein_coding
32.553	-0.207372	0.220951	-0.947379	0.343446	0.593041	ZFAT	ENSG00000066827	protein_coding
6.56537	-0.759088	0.337008	-2.32141	0.0202648	0.0870927	MTFR1	ENSG00000066855	protein_coding
32.6875	-0.514023	0.236086	-2.17662	0.0295086	0.11548	STAG3	ENSG00000066923	protein_coding
39.0744	0.0453589	0.228653	0.213889	0.830633	0.926948	FECH	ENSG00000066926	protein_coding
85.3325	0.0721863	0.226047	0.300973	0.763435	0.892274	MYO9A	ENSG00000066933	protein_coding
160.54	1.23287	0.133911	9.19838	3.63386e-20	9.82869e-18	PFKP	ENSG00000067057	protein_coding
156.94	-0.166828	0.138291	1.88176	0.0598686	0.190985	IDI1	ENSG00000067064	protein_coding
718.824	0.671102	0.133905	5.00456	5.59887e-07	1.21069e-05	SP100	ENSG00000067066	protein_coding
855.775	1.1225	0.256824	4.35696	1.31881e-05	0.00019307	KLF6	ENSG00000067082	protein_coding
7.25695	0.129857	0.30934	0.45535	0.648857	0.828158	PPAP2A	ENSG00000067113	protein_coding
9.30139	0.818316	0.348858	2.44359	0.0145421	0.0677005	NEO1	ENSG00000067141	protein_coding
268.493	0.132786	0.169167	0.771196	0.440591	0.682537	TRAM1	ENSG00000067167	protein_coding
0.547644	0.242118	0.215828	0.876047	0.381004	NA	PHKA1	ENSG00000067177	protein_coding
89.2151	0.0326329	0.150089	0.223053	0.823494	0.922956	TNFRSF1A	ENSG00000067182	protein_coding
14.8855	0.233756	0.303271	0.753017	0.451439	0.69145	CACNB1	ENSG00000067191	protein_coding
6.24695	-0.868956	0.356101	-2.5721	0.0101083	0.0507692	EVI5	ENSG00000067208	protein_coding
14.6629	-0.707406	0.260627	-2.71469	0.00663371	0.0361936	STOML1	ENSG00000067221	protein_coding
360.196	0.423619	0.158012	2.67862	0.00739267	0.0395755	PKM	ENSG00000067225	protein_coding
83.5038	0.00789895	0.200872	0.0338721	0.972979	0.989413	DHX29	ENSG00000067248	protein_coding
248.319	-0.296018	0.162598	-1.82336	0.0682485	0.209924	DNTTIP2	ENSG00000067334	protein_coding
41.8522	-0.260362	0.198083	-1.31841	0.187365	0.410909	METTL22	ENSG00000067365	protein_coding
118.816	-0.117303	0.16419	-0.71796	0.472782	0.707266	TP53BP1	ENSG00000067369	protein_coding
8.02621	-1.2398	0.356004	-3.84906	0.000118574	0.00129303	TRO	ENSG00000067445	protein_coding
48.6701	-0.52299	0.286699	-1.81697	0.0692215	0.211576	RRP15	ENSG00000067533	protein_coding
973.75	0.546994	0.16409	3.33081	0.000865943	0.00700009	RHOA	ENSG00000067560	protein_coding
190.635	-0.300983	0.143649	-2.09143	0.0364894	0.135047	DHX8	ENSG00000067596	protein_coding
3.46777	-0.319281	0.311045	-1.02341	0.306115	0.554888	PMS2P4	ENSG00000067601	pseudogene
8.01356	0.758102	0.272713	2.78588	0.00533824	0.030772	PRKCZ	ENSG00000067606	protein_coding
196.292	0.236276	0.156574	1.4954	0.13481	0.331282	IARS2	ENSG00000067704	protein_coding
0.719643	0.189782	0.327441	0.341418	0.732789	NA	NAV3	ENSG00000067798	protein_coding
116.279	0.3207	0.112938	2.84162	0.00448856	0.0268906	IDH3G	ENSG00000067829	protein_coding
6.47313	0.489099	0.275174	1.77401	0.0760608	0.225909	ROGDI	ENSG00000067836	protein_coding
0.378142	-0.0115772	0.224597	0.119329	0.905015	NA	PDZD4	ENSG00000067840	protein_coding
266.761	0.185664	0.176788	1.03265	0.301766	0.550635	ROCK1	ENSG00000067900	protein_coding
59.5736	0.490644	0.134159	3.66524	0.000247106	0.00242823	CBFB	ENSG00000067955	protein_coding
103.476	-0.423855	0.14001	-3.01948	0.00253209	0.0170658	PDK3	ENSG00000067992	protein_coding
4.73041	0.451541	0.348732	1.26107	0.207285	0.43925	HYAL2	ENSG00000068001	protein_coding
93.8262	0.338453	0.197292	1.7193	0.0855603	0.244782	HDAC4	ENSG00000068024	protein_coding
155.696	0.528281	0.117077	4.50159	6.7447e-06	0.000108951	RASSF1	ENSG00000068028	protein_coding
64.7251	0.810277	0.246684	3.29418	0.000987104	0.00782239	IFI35	ENSG00000068079	protein_coding
46.556	0.562634	0.207829	2.71339	0.00665991	0.0363006	HEATR6	ENSG00000068097	protein_coding
79.5735	-0.390603	0.144432	-2.70008	0.00693231	0.0375743	COASY	ENSG00000068120	protein_coding
3.23973	-0.655976	0.346443	-1.98305	0.0473617	0.161785	PLEKHH3	ENSG00000068137	protein_coding
53.3189	-0.631743	0.185989	-3.40939	0.000651082	0.00552298	MEF2A	ENSG00000068305	protein_coding
44.6116	-0.0486688	0.131877	-0.366853	0.713729	0.865614	OTUD5	ENSG00000068308	protein_coding
19.0594	0.198073	0.230227	0.839602	0.401132	0.648342	TFE3	ENSG00000068323	protein_coding
46.9723	-0.346043	0.233242	-1.49797	0.134142	0.330428	TBC1D25	ENSG00000068354	protein_coding
66.8847	0.499313	0.186575	2.67546	0.00746264	0.0398208	ACSL4	ENSG00000068366	protein_coding
6.74412	-0.689356	0.33014	-2.16423	0.0304466	0.118003	INPP5A	ENSG00000068383	protein_coding
75.8332	0.0778119	0.169911	0.463102	0.643291	0.825067	GPKOW	ENSG00000068394	protein_coding
106.891	0.122694	0.125479	0.97498	0.32957	0.579248	GRIPAP1	ENSG00000068400	protein_coding
91.6714	-0.0241294	0.118657	-0.203227	0.838957	0.930917	FTSJ1	ENSG00000068438	protein_coding
3.06589	0.0684888	0.327559	3.00789	0.00263065	0.0175935	PRR11	ENSG00000068489	protein_coding
3.49326	-0.752444	0.348216	-1.98904	0.046697	0.160365	REEP1	ENSG00000068615	protein_coding
54.5264	0.333064	0.230185	1.43541	0.151172	0.356668	ATP11A	ENSG00000068650	protein_coding
61.1274	-0.24089	0.218314	-1.1078	0.267946	0.512745	POLR1A	ENSG00000068654	protein_coding
148.025	0.0461603	0.15811	0.293303	0.769291	0.894848	LAPTM4A	ENSG00000068697	protein_coding
51.0138	0.362652	0.15623	2.32887	0.0198657	0.0858247	TTC7A	ENSG00000068724	protein_coding
186.107	-0.112277	0.121575	-0.928018	0.353398	0.60264	IP6K2	ENSG00000068745	protein_coding
0.761542	-0.262507	0.319442	1.65413	0.0981014	NA	STON1-GTF2A1L	ENSG00000068781	protein_coding
39.2663	-0.136852	0.207445	-0.722687	0.469872	0.704896	SRBD1	ENSG00000068784	protein_coding
43.3444	1.86761	0.28633	6.74636	1.51597e-11	8.86948e-10	CYFIP1	ENSG00000068793	protein_coding
211.056	-0.477792	0.124872	-3.84556	0.000120279	0.00130903	KIF2A	ENSG00000068796	protein_coding
82.4838	-0.836569	0.193367	-4.36926	1.24667e-05	0.000183814	RASGRP2	ENSG00000068831	protein_coding
95.3482	-0.147462	0.172609	-0.893332	0.37168	0.621248	PSME4	ENSG00000068878	protein_coding
74.8524	0.0903083	0.226606	0.392189	0.694919	0.85442	IFT80	ENSG00000068885	protein_coding
77.3519	0.351654	0.133051	2.6441	0.00819084	0.0428474	SIRT2	ENSG00000068903	protein_coding
135.703	0.481316	0.110952	4.33956	1.42771e-05	0.000206087	ERLEC1	ENSG00000068912	protein_coding
6.13551	0.37276	0.303409	1.21527	0.224263	0.461167	PPP2R5B	ENSG00000068971	protein_coding
10.5104	-0.436209	0.263211	-1.63804	0.101413	0.274973	PYGM	ENSG00000068976	protein_coding
100.82	-0.27155	0.217648	-1.22987	0.218745	0.454715	MAST4	ENSG00000069020	protein_coding
9.21361	-2.31409	0.340766	-6.61793	3.64259e-11	1.93868e-09	SDK2	ENSG00000069188	protein_coding
95.1198	-0.317584	0.162548	-1.98033	0.0476666	0.162591	NUP133	ENSG00000069248	protein_coding
140.045	-0.369962	0.117812	-3.11477	0.0018409	0.0131004	NUCKS1	ENSG00000069275	protein_coding
322.176	0.182717	0.106439	1.7179	0.0858143	0.245254	VPS35	ENSG00000069329	protein_coding
242.279	-0.0793948	0.110846	-0.711156	0.476988	0.71008	DNAJA2	ENSG00000069345	protein_coding
12.1173	-0.890728	0.323606	-2.75094	0.00594238	0.0333594	BCL3	ENSG00000069399	protein_coding
292.646	0.491804	0.168016	2.95425	0.00313435	0.0201927	KCNAB2	ENSG00000069424	protein_coding
16.0015	0.382306	0.305345	1.20584	0.227877	0.465459	ABCC9	ENSG00000069431	protein_coding
615.693	-0.197656	0.181579	-1.08727	0.276916	0.523049	CLEC2D	ENSG00000069493	protein_coding
12.4016	0.194863	0.208341	0.925314	0.354803	0.604179	FUNDC1	ENSG00000069509	protein_coding
316.31	0.720214	0.142676	5.04294	4.58441e-07	1.01392e-05	RORA	ENSG00000069667	protein_coding
92.2841	1.18759	0.229285	5.17402	2.29108e-07	5.45461e-06	TGFBR3	ENSG00000069702	protein_coding
7.98616	-0.524435	0.326265	-1.65951	0.0970131	0.265751	KIAA1107	ENSG00000069712	protein_coding
3.02981	-0.374956	0.345676	-0.740176	0.459193	0.69827	HES2	ENSG00000069812	protein_coding
212.08	0.808736	0.141941	5.69979	1.19956e-08	3.93469e-07	ATP1B3	ENSG00000069849	protein_coding
58.0038	0.0295842	0.264553	0.109985	0.912421	0.964379	NEDD4	ENSG00000069869	protein_coding
53.9409	0.120586	0.206104	0.630663	0.528261	0.748338	PIGB	ENSG00000069943	protein_coding
70.8777	0.106728	0.152399	0.700348	0.48371	0.715055	MAPK6	ENSG00000069956	protein_coding
149.486	0.408505	0.140266	2.92118	0.00348708	0.0219676	GNB5	ENSG00000069966	protein_coding
86.1534	1.5252	0.199126	7.64526	2.08531e-14	2.01202e-12	RAB27A	ENSG00000069974	protein_coding
80.3874	-0.367861	0.154477	-2.37878	0.0173699	0.0777077	CECR5	ENSG00000069998	protein_coding
144.914	0.26439	0.133683	1.9786	0.0478615	0.162986	UFD1L	ENSG00000070010	protein_coding
7.2215	-1.30038	0.355739	-3.82647	0.000129994	0.00140337	LRP6	ENSG00000070018	protein_coding
49.0992	-0.150718	0.12648	-1.19781	0.230992	0.46941	PHRF1	ENSG00000070047	protein_coding
118.145	0.0157139	0.126234	0.110933	0.91167	0.964256	IKBKAP	ENSG00000070061	protein_coding
186.156	-1.80309	0.143595	-12.5376	4.65104e-36	6.89363e-33	NUCB2	ENSG00000070081	protein_coding
14.3057	-0.44497	0.259193	-1.73256	0.0831739	0.240246	PFN2	ENSG00000070087	protein_coding
1.30205	-0.0630002	0.160573	-0.117064	0.906809	0.962399	PTPN3	ENSG00000070159	protein_coding
6.56744	-0.566773	0.356006	1.44555	0.148303	0.352521	SPTB	ENSG00000070182	protein_coding
52.1231	0.905729	0.203943	4.40977	1.03482e-05	0.000158676	DAPP1	ENSG00000070190	protein_coding
28.8682	0.168199	0.253731	0.662625	0.507571	0.732806	SLC44A1	ENSG00000070214	protein_coding
27.4366	0.055584	0.217559	0.234216	0.814817	0.919099	TMEM260	ENSG00000070269	protein_coding
95.9681	-0.15845	0.139733	-1.14215	0.25339	0.494579	SMG6	ENSG00000070366	protein_coding
109.541	0.0598984	0.159367	0.367738	0.713068	0.865594	EXOC5	ENSG00000070367	protein_coding
2.80946	0.51936	0.355141	1.38097	0.167287	0.382334	CLTCL1	ENSG00000070371	protein_coding
2.10891	-0.184538	0.330222	-0.210848	0.833006	0.928158	FGF22	ENSG00000070388	protein_coding
7.04224	-0.989608	0.296124	-3.2807	0.0010355	0.00814718	FSTL3	ENSG00000070404	protein_coding
179.209	-0.109411	0.135664	-0.803803	0.421511	0.665749	DGCR2	ENSG00000070413	protein_coding
20.1524	0.0273805	0.234703	0.147011	0.883123	0.952018	RNF126	ENSG00000070423	protein_coding
24.1579	-0.544949	0.266801	-1.88142	0.0599154	0.191089	MNT	ENSG00000070444	protein_coding
22.3928	-0.105546	0.246394	-0.429491	0.667566	0.839395	ZXDC	ENSG00000070476	protein_coding
99.6571	0.236381	0.123577	1.91099	0.0560055	0.182388	JMJD6	ENSG00000070495	protein_coding
55.5345	-0.424297	0.1847	-2.29479	0.0217453	0.0918552	POLB	ENSG00000070501	protein_coding
21.5762	-0.227469	0.249707	-0.932556	0.351049	0.600515	ST6GALNAC1	ENSG00000070526	protein_coding
13.3594	0.935395	0.283691	3.47108	0.000518369	0.00458692	WIPI1	ENSG00000070540	protein_coding
1.60774	-0.250865	0.306556	-0.696161	0.486328	0.717382	FRMPD1	ENSG00000070601	protein_coding
59.593	0.116351	0.147611	0.776561	0.437418	0.679563	GBA2	ENSG00000070610	protein_coding
3.11197	-0.281267	0.311631	-0.726227	0.4677	0.703521	NDST1	ENSG00000070614	protein_coding
32.0544	-0.0932055	0.248232	-0.403306	0.686723	0.849453	ASNS	ENSG00000070669	protein_coding
147.666	-0.35435	0.200154	-1.76973	0.0767729	0.22737	AP3M2	ENSG00000070718	protein_coding
13.9912	0.726976	0.348824	2.01873	0.0435154	0.15253	ST6GALNAC2	ENSG00000070731	protein_coding
8894.84	-1.40058	0.227687	-6.05967	1.36403e-09	5.47571e-08	PABPC1	ENSG00000070756	protein_coding
20.0632	-0.269586	0.185337	-1.45777	0.144904	0.347258	TESK2	ENSG00000070759	protein_coding
94.9226	-0.123192	0.184049	-0.66713	0.504689	0.7305	C16orf80	ENSG00000070761	protein_coding
92.0051	-0.262293	0.13838	-1.89983	0.0574558	0.185584	CSNK2A2	ENSG00000070770	protein_coding
0	NA	NA	NA	NA	NA	PTPN21	ENSG00000070778	protein_coding
32.7133	-0.469821	0.169818	-2.74671	0.00601966	0.0336787	EIF2B3	ENSG00000070785	protein_coding
149.529	0.0101088	0.132364	0.069265	0.944779	0.977175	TCOF1	ENSG00000070814	protein_coding
310.935	-0.00547354	0.179815	-0.0111442	0.991108	0.996324	CDC42	ENSG00000070831	protein_coding
105.015	1.42102	0.203196	6.9789	2.97496e-12	1.99528e-10	OSBPL3	ENSG00000070882	protein_coding
0.236419	0.0426555	0.158458	0.263649	0.79205	NA	SLC12A3	ENSG00000070915	protein_coding
37.0742	-0.0491737	0.249009	-0.190399	0.848997	0.935623	RAD18	ENSG00000070950	protein_coding
183.699	0.778263	0.182933	4.26367	2.01096e-05	0.000279469	ATP2B1	ENSG00000070961	protein_coding
0.792091	-0.295356	0.226054	-1.35053	0.176845	NA	TRPM5	ENSG00000070985	protein_coding
50.87	0.104765	0.148942	0.711374	0.476852	0.709943	NCK2	ENSG00000071051	protein_coding
73.1262	-0.520712	0.178155	-2.92858	0.00340519	0.0215753	MAP4K4	ENSG00000071054	protein_coding
377.082	-0.615759	0.13729	-4.48334	7.34826e-06	0.000117139	MGAT4A	ENSG00000071073	protein_coding
2648.03	-1.10756	0.200923	-5.37626	7.6049e-08	2.06032e-06	RPL31	ENSG00000071082	protein_coding
444.416	0.397522	0.130974	3.02946	0.00244989	0.0166478	WDR1	ENSG00000071127	protein_coding
65.2686	0.000681296	0.20746	0.00260722	0.99792	0.999003	SNX13	ENSG00000071189	protein_coding
12.1866	1.32434	0.282895	4.71104	2.46455e-06	4.50804e-05	ARHGAP10	ENSG00000071205	protein_coding
35.2742	0.25928	0.271996	0.927003	0.353925	0.603307	RPS6KA2	ENSG00000071242	protein_coding
119.726	-0.392828	0.154524	-2.55311	0.0106767	0.0531362	ING3	ENSG00000071243	protein_coding
15.9331	1.07843	0.297971	3.62644	0.000287352	0.00276283	VASH1	ENSG00000071246	protein_coding
3.03927	1.79203	0.349063	4.99774	5.80063e-07	1.24941e-05	LMCD1	ENSG00000071282	protein_coding
165.935	-0.247407	0.150954	-1.63731	0.101566	0.275109	WBSCR22	ENSG00000071462	protein_coding
97.7238	0.0501011	0.197257	0.247137	0.804803	0.913361	SEL1L	ENSG00000071537	protein_coding
2.83357	-0.157594	0.336107	-0.51579	0.606001	0.801862	TRIP13	ENSG00000071539	protein_coding
181.628	0.424655	0.15092	2.82439	0.00473709	0.0280435	ATP6AP1	ENSG00000071553	protein_coding
32.4031	-0.334444	0.196097	-1.68729	0.0915472	0.256006	TCF3	ENSG00000071564	protein_coding
151.189	-0.650283	0.197105	-3.31674	0.000910753	0.00730861	TRIB2	ENSG00000071575	protein_coding
25.2351	0.00882277	0.23412	0.0466453	0.962796	0.985298	DAZAP1	ENSG00000071626	protein_coding
25.8365	-0.259209	0.213245	-1.2009	0.22979	0.468062	MBD3	ENSG00000071655	protein_coding
68.129	-0.0537683	0.184669	-0.251682	0.801287	0.911063	HLTF	ENSG00000071794	protein_coding
87.6756	0.544967	0.219461	2.47259	0.0134138	0.0634504	FAM50A	ENSG00000071859	protein_coding
59.5206	-0.22356	0.146732	-1.52478	0.127315	0.31972	FAM3A	ENSG00000071889	protein_coding
172.625	0.0276864	0.148842	0.196698	0.844064	0.933392	CPSF1	ENSG00000071894	protein_coding
2.87247	-0.743417	0.31022	-0.215287	0.829543	0.926338	MYO3B	ENSG00000071909	protein_coding
14.891	0.0620643	0.314464	2.17352	0.0297411	0.116087	CYBRD1	ENSG00000071967	protein_coding
81.1315	-0.177969	0.122531	-1.44378	0.148802	0.353147	PDCD2	ENSG00000071994	protein_coding
213.403	0.111161	0.113948	0.975178	0.329472	0.579248	RDH11	ENSG00000072042	protein_coding
3.76134	-0.314119	0.316606	-0.997551	0.318497	0.568526	PRKACA	ENSG00000072062	protein_coding
15.3003	-1.40154	0.34109	-4.31339	1.60767e-05	0.000229852	LPHN1	ENSG00000072071	protein_coding
288.276	-3.0828	0.192448	-16.0222	8.94474e-58	1.47579e-53	ACTN1	ENSG00000072110	protein_coding
92.6791	0.320843	0.167901	1.9085	0.0563264	0.183155	ZFYVE26	ENSG00000072121	protein_coding
12.8023	-0.112676	0.241063	-0.463855	0.642752	0.824973	EPN2	ENSG00000072134	protein_coding
38.8707	0.975446	0.215226	4.51616	6.29717e-06	0.000102868	PTPN18	ENSG00000072135	protein_coding
14.8787	-1.06272	0.263961	-4.01389	5.97256e-05	0.000714793	LIMS2	ENSG00000072163	protein_coding
6.93161	-0.731596	0.353841	-2.08938	0.0366734	0.135422	SPEG	ENSG00000072195	protein_coding
1.88133	-0.718244	0.342842	-1.90271	0.0570782	0.184871	LNX1	ENSG00000072201	protein_coding
84.3226	0.585858	0.216498	2.68706	0.00720843	0.0387588	ALDH3A2	ENSG00000072210	protein_coding
107.121	0.2447	0.23088	1.08294	0.278834	0.52517	TFRC	ENSG00000072274	protein_coding
8.20119	-1.9313	0.320614	-5.83881	5.25741e-09	1.87753e-07	SREBF1	ENSG00000072310	protein_coding
0.18953	-0.0277517	0.158458	-0.194014	0.846165	NA	TRPC5	ENSG00000072315	protein_coding
201.934	-0.202033	0.151278	-1.33585	0.181599	0.40277	AFF4	ENSG00000072364	protein_coding
21.6311	-0.311834	0.274865	-1.14599	0.2518	0.492993	UBE2D1	ENSG00000072401	protein_coding
27.7737	-0.183129	0.25111	-0.723573	0.469328	0.70486	MPP5	ENSG00000072415	protein_coding
0.216936	-0.0542601	0.17306	-0.227773	0.819823	NA	ASAH2C	ENSG00000072444	protein_coding
236.821	-0.0496425	0.151402	-0.357739	0.720539	0.869527	SMC1A	ENSG00000072501	protein_coding
55.4345	-0.0266132	0.158012	-0.16048	0.872503	0.946781	HSD17B10	ENSG00000072506	protein_coding
17.6857	-0.134191	0.288232	-0.457136	0.647573	0.827421	MARK2	ENSG00000072518	protein_coding
1.57616	0.335609	0.307829	1.1627	0.244953	0.485871	HMMR	ENSG00000072571	protein_coding
110.164	0.431876	0.143845	3.00707	0.00263776	0.0176234	CHFR	ENSG00000072609	protein_coding
2.73778	1.64787	0.338598	4.98415	6.22347e-07	1.33179e-05	P4HA2	ENSG00000072682	protein_coding
0.401026	0.0284552	0.194202	0.19888	0.842357	NA	FCGR2B	ENSG00000072694	protein_coding
334	0.0056618	0.109299	0.0538311	0.95707	0.983427	NFATC3	ENSG00000072736	protein_coding
79.0593	-0.211491	0.143811	-1.46321	0.143411	0.345926	TRNT1	ENSG00000072756	protein_coding
132.628	-0.0868841	0.190714	-0.470218	0.638199	0.822115	ACADVL	ENSG00000072778	protein_coding
418.937	0.660017	0.149636	4.40298	1.06774e-05	0.000163117	STK10	ENSG00000072786	protein_coding
83.0879	0.16613	0.151358	1.08581	0.277563	0.523851	FBXW11	ENSG00000072803	protein_coding
322.38	0.425115	0.126775	3.34863	0.000812123	0.00662672	ACAP1	ENSG00000072818	protein_coding
1.43682	1.72768	0.350127	4.80502	1.54738e-06	3.01775e-05	CRMP1	ENSG00000072832	protein_coding
8.39656	1.15539	0.356241	3.47998	0.000501444	0.00446965	EVC	ENSG00000072840	protein_coding
138.709	0.0738045	0.163934	0.452979	0.650564	0.82911	DERL2	ENSG00000072849	protein_coding
102.486	0.128242	0.223518	0.568934	0.569401	0.778597	SIDT1	ENSG00000072858	protein_coding
145.858	-0.263904	0.133468	-1.97278	0.0485204	0.16472	NDE1	ENSG00000072864	protein_coding
1.36985	-0.101865	0.313906	-0.739476	0.459618	0.698594	TMEM38A	ENSG00000072954	protein_coding
265.518	-0.202677	0.143795	-1.40988	0.158574	0.368807	AP1M1	ENSG00000072958	protein_coding
2.99725	0.528452	0.353056	1.72267	0.0849491	0.243456	PVR	ENSG00000073008	protein_coding
43.8667	0.183934	0.147238	1.25006	0.211279	0.445399	IKBKG	ENSG00000073009	protein_coding
72.3973	-0.144061	0.170756	-0.853728	0.393256	0.640696	XRCC1	ENSG00000073050	protein_coding
8.64388	0.0384813	0.354801	-0.044038	0.964874	0.986519	SCARB1	ENSG00000073060	protein_coding
25.7718	-0.408122	0.267577	-1.52655	0.126873	0.319	MCM2	ENSG00000073111	protein_coding
0.523293	0.0727928	0.221395	0.121866	0.903005	NA	MOV10L1	ENSG00000073146	protein_coding
16.4419	-0.333386	0.199964	-1.66857	0.0952017	0.262312	SELO	ENSG00000073169	protein_coding
1.85374	0.465873	0.316074	2.13048	0.0331316	0.125577	TP63	ENSG00000073282	protein_coding
45.8183	-0.740147	0.262766	-2.82291	0.00475907	0.0281137	ALPK1	ENSG00000073331	protein_coding
20.5552	0.549119	0.219844	2.49035	0.0127619	0.0611554	LLGL2	ENSG00000073350	protein_coding
20.8742	0.110253	0.245156	0.481477	0.630178	0.817282	PDE8A	ENSG00000073417	protein_coding
57.7176	-0.811901	0.152812	-5.30743	1.11179e-07	2.86797e-06	NLE1	ENSG00000073536	protein_coding
374.323	-0.0403804	0.0962306	-0.4199	0.674559	0.84302	SDHA	ENSG00000073578	protein_coding
227.214	0.16438	0.121011	1.35391	0.175766	0.395144	SMARCE1	ENSG00000073584	protein_coding
39.4603	-0.0524627	0.218429	-0.2339	0.815062	0.919142	GSDMB	ENSG00000073605	protein_coding
388.935	0.109834	0.139105	0.788276	0.430535	0.673032	KDM5A	ENSG00000073614	protein_coding
1.30972	-0.0824868	0.30136	-0.258554	0.795979	0.907781	ADAM11	ENSG00000073670	protein_coding
11.9946	0.0469487	0.327265	0.149804	0.880919	0.95039	PPP2R3A	ENSG00000073711	protein_coding
2.62348	0.0949206	0.33454	-2.15667	0.0310315	0.11954	FERMT2	ENSG00000073712	protein_coding
0.0835131	-0.0217592	0.158458	-0.123918	0.901381	NA	DHRS9	ENSG00000073737	protein_coding
21.0609	0.209676	0.247461	0.877659	0.380129	0.629188	MAP3K13	ENSG00000073803	protein_coding
612.623	-0.511868	0.171569	-3.00566	0.00265005	0.0176873	ST6GAL1	ENSG00000073849	protein_coding
7.32386	1.89014	0.332706	5.70877	1.13793e-08	3.75495e-07	TBX21	ENSG00000073861	protein_coding
60.8166	-0.317324	0.318934	-1.35945	0.174003	0.392304	FRY	ENSG00000073910	protein_coding
47.4306	0.61315	0.180445	3.38777	0.000704621	0.00587446	PICALM	ENSG00000073921	protein_coding
117.585	0.318114	0.193842	1.64307	0.100368	0.272857	NSF	ENSG00000073969	protein_coding
144.056	0.0139206	0.180046	0.0763489	0.939141	0.974692	CLASP1	ENSG00000074054	protein_coding
132.585	0.21511	0.132435	1.63724	0.10158	0.275109	MRPS34	ENSG00000074071	protein_coding
0.361321	-0.0142786	0.189327	-0.120449	0.904127	NA	NOTCH3	ENSG00000074181	protein_coding
238.373	-0.342026	0.111855	-3.05802	0.00222807	0.0154127	CLNS1A	ENSG00000074201	protein_coding
0.262759	-0.159639	0.241844	-0.665016	0.50604	NA	TEAD2	ENSG00000074219	protein_coding
79.5798	0.677133	0.129515	5.22713	1.72166e-07	4.22075e-06	EED	ENSG00000074266	protein_coding
0.412088	-0.20849	0.20926	-0.954843	0.339657	NA	CDHR2	ENSG00000074276	protein_coding
152.004	0.208047	0.133096	1.5502	0.121094	0.309486	TSG101	ENSG00000074319	protein_coding
46.4363	0.109317	0.193266	0.564948	0.572109	0.780674	C17orf85	ENSG00000074356	protein_coding
97.4325	0.465708	0.130612	3.56787	0.000359896	0.00336503	ATP2A3	ENSG00000074370	protein_coding
0.311627	-0.0250361	0.180644	-0.0813607	0.935155	NA	CA12	ENSG00000074410	protein_coding
2.10917	0.32544	0.335337	1.04946	0.293964	0.542276	MGLL	ENSG00000074416	protein_coding
1.20577	0.281848	0.302434	0.849928	0.395365	0.643053	NTN4	ENSG00000074527	protein_coding
46.4047	-0.432658	0.197006	-2.21643	0.026662	0.106852	BCS1L	ENSG00000074582	protein_coding
0.164856	0.0387341	0.158458	0.254545	0.799075	NA	NUAK1	ENSG00000074590	protein_coding
177.242	-0.0727251	0.124817	-0.565354	0.571833	0.78045	DPP8	ENSG00000074603	protein_coding
23.5932	-0.41972	0.286793	-1.46734	0.142284	0.344165	SLC24A1	ENSG00000074621	protein_coding
5.92959	0.208856	0.356266	0.705883	0.480261	0.71187	ZNF532	ENSG00000074657	protein_coding
1.13287	-0.209009	0.343013	-0.111883	0.910916	0.963966	SCARF1	ENSG00000074660	protein_coding
112.529	-0.000552254	0.128262	-0.00302813	0.997584	0.998952	LMAN1	ENSG00000074695	protein_coding
100.916	-0.0351283	0.143584	-0.235198	0.814055	0.918668	PTPLAD1	ENSG00000074696	protein_coding
273.866	-0.415131	0.18171	-2.35034	0.0187564	0.0822162	IPCEF1	ENSG00000074706	protein_coding
146.88	-0.0464503	0.164255	-0.275356	0.783043	0.901937	ZZEF1	ENSG00000074755	protein_coding
1370.47	0.127283	0.198077	0.650906	0.515107	0.739279	ENO1	ENSG00000074800	protein_coding
0.177409	0.0455411	0.158458	0.289266	0.772378	NA	SLC12A1	ENSG00000074803	protein_coding
80.7387	0.272992	0.153426	1.78178	0.0747859	0.223329	C19orf10	ENSG00000074842	protein_coding
0.837512	0.302377	0.345751	0.890423	0.373239	0.622593	ANO8	ENSG00000074855	protein_coding
67.0661	-0.732191	0.17019	-4.30034	1.70536e-05	0.000241469	TUBE1	ENSG00000074935	protein_coding
104.698	-1.71255	0.230005	-7.59981	2.96564e-14	2.81207e-12	TXK	ENSG00000074966	protein_coding
0	NA	NA	NA	NA	NA	WSCD2	ENSG00000075035	protein_coding
0.150554	-0.0557502	0.158458	-0.228098	0.81957	NA	KCNQ2	ENSG00000075043	protein_coding
0.953268	-0.135926	0.315973	-0.530667	0.59565	0.794707	TACR2	ENSG00000075073	protein_coding
73.822	-0.106776	0.129134	-0.816901	0.413985	0.659045	ACTR6	ENSG00000075089	protein_coding
14.8008	-0.332644	0.258063	-1.28784	0.197802	0.425106	TIPIN	ENSG00000075131	protein_coding
124.76	0.731699	0.153513	4.77374	1.8084e-06	3.44138e-05	SRI	ENSG00000075142	protein_coding
31.9722	0.00719992	0.200375	0.0345	0.972478	0.98921	EIF4G3	ENSG00000075151	protein_coding
29.7683	0.174061	0.149663	1.16835	0.242664	0.483774	NUP37	ENSG00000075188	protein_coding
0.493622	-0.398271	0.267289	-1.43175	0.152216	NA	SEMA3A	ENSG00000075213	protein_coding
0.940389	0.254659	0.289233	0.528703	0.597012	0.795418	GTSE1	ENSG00000075218	protein_coding
0.206065	-0.0164847	0.171993	-0.058474	0.953371	NA	SEMA3C	ENSG00000075223	protein_coding
19.8031	0.785472	0.302907	2.91167	0.00359504	0.0225703	TTC38	ENSG00000075234	protein_coding
75.9045	0.601369	0.163236	3.6899	0.00022434	0.00223649	ACAT1	ENSG00000075239	protein_coding
8.31985	1.45709	0.324862	4.4289	9.47165e-06	0.000146873	GRAMD4	ENSG00000075240	protein_coding
2.82613	-0.452587	0.35625	-1.44627	0.148101	0.352143	CELSR1	ENSG00000075275	protein_coding
0.665766	-0.059637	0.301327	-0.274944	0.783359	NA	WNT8B	ENSG00000075290	protein_coding
301.928	-0.251777	0.1359	-1.86687	0.0619197	0.195861	ZNF638	ENSG00000075292	protein_coding
49.1209	-0.342661	0.201866	-1.68584	0.0918275	0.256399	SLC25A40	ENSG00000075303	protein_coding
29.5535	-0.181673	0.166772	-1.09123	0.275171	0.521126	TIMM21	ENSG00000075336	protein_coding
25.0781	-3.164	0.342609	-8.8854	6.36915e-19	1.31356e-16	ADD2	ENSG00000075340	protein_coding
3.86533	-0.0662112	0.316096	-0.12498	0.900539	0.96106	VPS9D1	ENSG00000075399	protein_coding
118.229	-0.103096	0.210623	-0.486552	0.626576	0.814944	ZNF37A	ENSG00000075407	protein_coding
60.9914	-0.0416513	0.210146	-0.199722	0.841698	0.932185	MARK3	ENSG00000075413	protein_coding
987.843	-0.308698	0.142525	-2.1412	0.032258	0.123029	SLC25A3	ENSG00000075415	protein_coding
23.2404	-0.105775	0.300232	-0.244457	0.806877	0.914673	FNDC3B	ENSG00000075420	protein_coding
83.3944	0.641675	0.312126	2.0849	0.0370786	0.136371	FOSL2	ENSG00000075426	protein_coding
286.085	0.167142	0.156297	1.06122	0.288588	0.536052	FRYL	ENSG00000075539	protein_coding
53.1782	0.00529591	0.214085	0.0177864	0.985809	0.994355	TMEM131	ENSG00000075568	protein_coding
3.01208	0.849103	0.335394	2.76948	0.00561465	0.0319876	FSCN1	ENSG00000075618	protein_coding
6336.64	0.514092	0.217043	2.3704	0.0177691	0.0788772	ACTB	ENSG00000075624	protein_coding
4.69993	-0.741348	0.35272	1.82071	0.068651	0.210672	MOCOS	ENSG00000075643	protein_coding
3.30313	0.804973	0.336126	2.42145	0.0154585	0.0712232	PLD1	ENSG00000075651	protein_coding
12.0998	-0.130044	0.340337	0.0564784	0.954961	0.982165	WDR62	ENSG00000075702	protein_coding
39.6664	0.188353	0.239949	0.780925	0.434847	0.677418	DLG1	ENSG00000075711	protein_coding
281.059	0.0764571	0.12424	0.606809	0.543978	0.75902	RAB7A	ENSG00000075785	protein_coding
45.0833	0.726746	0.149319	4.86927	1.12014e-06	2.26207e-05	BCAP29	ENSG00000075790	protein_coding
106.079	0.382515	0.200817	1.88585	0.0593145	0.189878	SEC31B	ENSG00000075826	protein_coding
137.365	-0.124245	0.138555	-0.932811	0.350917	0.600461	SART3	ENSG00000075856	protein_coding
402.148	0.0924021	0.16756	0.530103	0.596041	0.794994	ARHGAP15	ENSG00000075884	protein_coding
1.20513	0.132102	0.315874	0.724308	0.468877	0.704425	TUBA3D	ENSG00000075886	protein_coding
77.6026	-0.369571	0.135037	-2.7218	0.00649275	0.0355775	EXOSC7	ENSG00000075914	protein_coding
66.5719	-0.0400607	0.144579	-0.271378	0.7861	0.903194	KIFAP3	ENSG00000075945	protein_coding
123.396	-0.117235	0.130211	-0.898964	0.368672	0.618471	MKRN2	ENSG00000075975	protein_coding
170.834	-0.0498618	0.171426	-0.295821	0.767367	0.894062	MCM6	ENSG00000076003	protein_coding
152.689	0.203102	0.138469	1.46417	0.143149	0.345639	REXO2	ENSG00000076043	protein_coding
103.027	-0.418126	0.156816	-2.66344	0.00773463	0.0410202	RBM7	ENSG00000076053	protein_coding
2.09413	-0.425789	0.348209	-1.53851	0.123923	0.314362	RBMS2	ENSG00000076067	protein_coding
261.199	0.198341	0.143074	1.37443	0.169307	0.385408	BAZ2A	ENSG00000076108	protein_coding
50.6646	0.00859747	0.211954	0.0176504	0.985918	0.994355	PTPN23	ENSG00000076201	protein_coding
86.6788	-0.0403057	0.147133	-0.281398	0.778405	0.899678	MLH1	ENSG00000076242	protein_coding
79.0272	0.824906	0.211002	3.91366	9.09092e-05	0.00102593	UNG	ENSG00000076248	protein_coding
6.58542	0.437867	0.338684	1.27712	0.201561	0.431331	FMO4	ENSG00000076258	protein_coding
71.9254	0.0539392	0.156562	0.351839	0.724959	0.872728	KLHL20	ENSG00000076321	protein_coding
8.78132	0.00554241	0.33907	0.217204	0.828049	0.925401	SLC46A1	ENSG00000076351	protein_coding
2.87543	1.57746	0.347748	4.45582	8.35748e-06	0.000131449	PLXNA2	ENSG00000076356	protein_coding
18.4324	-0.304307	0.240268	-1.27719	0.201536	0.431331	SPAG5	ENSG00000076382	protein_coding
61.8382	0.074181	0.211603	0.357292	0.720873	0.869739	ANKRD13A	ENSG00000076513	protein_coding
30.6037	0.768339	0.223806	3.37022	0.000751068	0.00620525	TPD52	ENSG00000076554	protein_coding
47.085	-0.109385	0.257517	-0.449943	0.652751	0.830475	ACACB	ENSG00000076555	protein_coding
10.8493	-0.570359	0.324018	-1.94025	0.0523495	0.174276	TRAF4	ENSG00000076604	protein_coding
449.415	0.470182	0.144475	3.25065	0.00115143	0.00886902	PAG1	ENSG00000076641	protein_coding
47.128	-0.198428	0.178683	-1.11941	0.262966	0.506263	GPATCH1	ENSG00000076650	protein_coding
180.764	0.47785	0.145013	3.28366	0.00102468	0.00807984	ICAM3	ENSG00000076662	protein_coding
140.123	0.00720907	0.153518	0.0423743	0.9662	0.986967	NT5C2	ENSG00000076685	protein_coding
11.6939	1.41368	0.356288	3.88011	0.000104408	0.00116002	MCAM	ENSG00000076706	protein_coding
49.3197	0.0907303	0.186016	0.460273	0.64532	0.825936	MBNL3	ENSG00000076770	protein_coding
0.22573	-0.0431535	0.195548	-0.232299	0.816306	NA	CAMSAP3	ENSG00000076826	protein_coding
72.7635	-0.198965	0.265872	-0.727392	0.466986	0.703341	XAB2	ENSG00000076924	protein_coding
432.287	-0.297504	0.156687	-1.9111	0.0559917	0.182388	ARHGEF1	ENSG00000076928	protein_coding
140.249	0.505364	0.115894	4.35746	1.31578e-05	0.000192849	STXBP2	ENSG00000076944	protein_coding
8.94824	-0.13828	0.251627	-0.530742	0.595598	0.794707	MAP2K7	ENSG00000076984	protein_coding
93.5631	-0.89807	0.205743	-4.35628	1.32293e-05	0.000193464	DGKD	ENSG00000077044	protein_coding
1.21089	-0.30588	0.350551	-0.98635	0.323961	0.574241	RARB	ENSG00000077092	protein_coding
134.102	-0.153086	0.122049	-1.28597	0.198452	0.426058	TOP2B	ENSG00000077097	protein_coding
71.713	0.227937	0.199658	1.11967	0.262855	0.506128	TM9SF3	ENSG00000077147	protein_coding
31.4638	-0.905007	0.248049	-3.63893	0.000273773	0.00265392	NFKB2	ENSG00000077150	protein_coding
14.6452	-0.287129	0.196538	-1.45516	0.145626	0.348366	UBE2T	ENSG00000077152	protein_coding
81.7231	0.127313	0.233555	0.531207	0.595275	0.794551	PPP1R12B	ENSG00000077157	protein_coding
143.668	0.0876005	0.132751	0.655802	0.511952	0.736673	DNAJC10	ENSG00000077232	protein_coding
134.166	-0.0614882	0.1571	-0.400167	0.689034	0.850734	GTF3C1	ENSG00000077235	protein_coding
88.925	-0.782651	0.183121	-4.27128	1.94356e-05	0.000271293	IL4R	ENSG00000077238	protein_coding
230.465	-0.171931	0.169768	-1.01174	0.311661	0.561058	USP33	ENSG00000077254	protein_coding
10.5247	-0.463201	0.282758	-0.0818073	0.9348	0.973384	PAK3	ENSG00000077264	protein_coding
0.284093	-0.135081	0.161252	-0.478677	0.632168	NA	DCX	ENSG00000077279	protein_coding
44.6054	-0.118649	0.152848	-0.795084	0.426565	0.669956	SNRPA	ENSG00000077312	protein_coding
0.518906	0.157423	0.257728	0.456597	0.647961	NA	SPAG6	ENSG00000077327	protein_coding
45.4209	-0.748675	0.180732	-4.1286	3.64974e-05	0.000467524	EXOSC5	ENSG00000077348	protein_coding
94.0872	0.266612	0.146787	1.80055	0.0717745	0.217166	DYNC1I2	ENSG00000077380	protein_coding
159.741	0.23636	0.138349	1.70412	0.0883584	0.250345	APBB1IP	ENSG00000077420	protein_coding
42.3906	-0.206301	0.202391	-1.02706	0.304394	0.553045	LRCH4	ENSG00000077454	protein_coding
41.7454	-0.0656919	0.202571	-0.33293	0.739187	0.879143	FAM76B	ENSG00000077458	protein_coding
9.76758	0.564028	0.25208	2.26073	0.0237759	0.098094	SIRT6	ENSG00000077463	protein_coding
47.8243	0.125752	0.190456	0.6586	0.510153	0.734981	POLD3	ENSG00000077514	protein_coding
0.0688762	-0.0286547	0.158458	-0.179559	0.857499	NA	ACTN2	ENSG00000077522	protein_coding
272.876	0.485179	0.140883	3.44058	0.000580473	0.00503005	CAPZB	ENSG00000077549	protein_coding
7.58117	0.524663	0.293657	1.74371	0.0812092	0.236643	GPR137B	ENSG00000077585	protein_coding
1.09219	-0.134629	0.348216	-0.680279	0.496328	0.724106	NAALAD2	ENSG00000077616	protein_coding
204.836	-0.280781	0.173553	-1.62226	0.104748	0.280831	JADE1	ENSG00000077684	protein_coding
3.81897	0.780156	0.354815	2.18282	0.0290494	0.11417	SLC25A43	ENSG00000077713	protein_coding
105.345	0.699987	0.185128	3.77517	0.000159899	0.0016745	UBE2A	ENSG00000077721	protein_coding
13.5139	0.420605	0.309989	2.77445	0.00552958	0.031645	FGFR1	ENSG00000077782	protein_coding
0.226574	-0.0409753	0.236032	-0.181792	0.855746	NA	FKBP6	ENSG00000077800	protein_coding
210.422	-0.524882	0.165411	-3.17303	0.00150855	0.0110908	GTF2I	ENSG00000077809	protein_coding
0.427767	-0.177353	0.292751	-0.660755	0.508769	NA	SMC1B	ENSG00000077935	protein_coding
0.101006	-0.136364	0.161964	-0.114644	0.908727	NA	ITGA8	ENSG00000077943	protein_coding
76.8846	2.45627	0.269278	9.04736	1.46471e-19	3.55385e-17	CST7	ENSG00000077984	protein_coding
0.929258	-0.0693992	0.160249	-0.514511	0.606895	0.802372	MAP2	ENSG00000078018	protein_coding
33.9564	-0.42038	0.260967	-1.61083	0.107216	0.285501	PIAS2	ENSG00000078043	protein_coding
4.11166	-0.561084	0.353313	-1.4528	0.146281	0.349426	AMPH	ENSG00000078053	protein_coding
128.598	-0.0804207	0.155468	-0.527862	0.597595	0.795781	ARAF	ENSG00000078061	protein_coding
87.1944	-0.149126	0.137877	-1.0994	0.271592	0.517422	MCCC1	ENSG00000078070	protein_coding
11.9003	0.874029	0.347475	2.54434	0.0109483	0.0541699	LAMP3	ENSG00000078081	protein_coding
4.14737	0.53618	0.255694	2.04129	0.0412223	0.147054	NEBL	ENSG00000078114	protein_coding
21.4911	0.304266	0.293967	1.02026	0.307606	0.556673	ACER3	ENSG00000078124	protein_coding
88.8888	0.25151	0.169155	1.47802	0.139403	0.339302	UBE2K	ENSG00000078140	protein_coding
157.153	-0.00152705	0.157162	-0.0234855	0.981263	0.993117	PIK3C3	ENSG00000078142	protein_coding
82.7495	-0.247975	0.218144	-1.14834	0.250826	0.491868	N4BP2	ENSG00000078177	protein_coding
39.888	0.237042	0.188477	1.26148	0.207136	0.439047	C12orf5	ENSG00000078237	protein_coding
28.6967	-0.113385	0.227503	-0.493067	0.621965	0.812495	TULP3	ENSG00000078246	protein_coding
29.9966	-0.616755	0.260645	-2.20739	0.0272865	0.10877	SYNJ2	ENSG00000078269	protein_coding
20.2303	-0.196451	0.293975	-0.628009	NA	NA	ADCY2	ENSG00000078295	protein_coding
830.25	0.513238	0.113556	4.51181	6.42781e-06	0.000104691	PPP2R5C	ENSG00000078304	protein_coding
6.03542	-0.631705	0.286859	-2.18163	0.0291366	0.114458	PMS2P1	ENSG00000078319	pseudogene
80.5759	0.408741	0.129594	3.15416	0.00160961	0.0116991	GNB1	ENSG00000078369	protein_coding
1.14009	-0.431663	0.339598	-1.32914	0.183802	0.405422	EDN1	ENSG00000078401	protein_coding
77.0307	-0.406449	0.239883	-1.70137	0.0888744	0.251129	MLLT10	ENSG00000078403	protein_coding
17.1592	-0.143018	0.215781	-0.631021	0.528027	0.748189	ZCWPW1	ENSG00000078487	protein_coding
269.334	-0.163441	0.180721	-0.906529	0.364656	0.614112	P2RY10	ENSG00000078589	protein_coding
446.324	0.057597	0.136953	0.426955	0.669412	0.840023	ITM2A	ENSG00000078596	protein_coding
292.883	0.0857144	0.136829	0.620701	0.534797	0.75264	NRD1	ENSG00000078618	protein_coding
216.843	-0.13488	0.109741	-1.23001	0.218692	0.454715	VDAC3	ENSG00000078668	protein_coding
284.607	0.0169145	0.163021	0.0960226	0.923503	0.968399	PCM1	ENSG00000078674	protein_coding
88.4653	-0.634696	0.201898	-3.14628	0.00165364	0.0119716	TNRC6C	ENSG00000078687	protein_coding
90.3835	0.526861	0.200621	2.62865	0.00857257	0.0445337	CBFA2T2	ENSG00000078699	protein_coding
128.22	-0.0847414	0.149977	-0.574485	0.565639	0.775961	ITCH	ENSG00000078747	protein_coding
4.15468	-0.596704	0.355612	-1.23293	0.217602	0.453159	PKD2L2	ENSG00000078795	protein_coding
3.56654	-0.413936	0.333822	0.827619	0.407886	0.654578	TP53INP2	ENSG00000078804	protein_coding
56.0141	0.497632	0.182662	2.72221	0.00648466	0.0355568	SDF4	ENSG00000078808	protein_coding
8.97876	-0.533063	0.351117	-1.30523	0.191816	0.417351	MYH7B	ENSG00000078814	protein_coding
1.48078	0.474112	0.356314	1.3949	0.163045	0.375708	TP73	ENSG00000078900	protein_coding
93.5552	0.0738623	0.223817	0.31504	0.752731	0.886967	TOLLIP	ENSG00000078902	protein_coding
35.6207	-0.24092	0.225647	-1.08793	0.276628	0.522799	UBE2D4	ENSG00000078967	protein_coding
0.0820202	-0.035506	0.158458	-0.225927	0.821258	NA	CLUL1	ENSG00000079101	protein_coding
93.9326	-0.425138	0.142105	-2.99174	0.00277389	0.0183212	THOC1	ENSG00000079134	protein_coding
3.73372	0.109977	0.355505	0.316578	0.751564	0.886351	FKBP7	ENSG00000079150	protein_coding
0.750164	0.26171	0.194829	0.643692	NA	NA	OSBPL6	ENSG00000079156	protein_coding
545.401	0.0506341	0.111947	0.454946	0.649148	0.828366	XRCC5	ENSG00000079246	protein_coding
24.1298	0.47289	0.211164	2.23737	0.0252624	0.102687	LXN	ENSG00000079257	protein_coding
131.213	0.912193	0.187596	4.85234	1.22016e-06	2.44313e-05	SP140	ENSG00000079263	protein_coding
71.0532	0.465631	0.13653	3.40607	0.000659048	0.0055648	MKNK1	ENSG00000079277	protein_coding
0.0925316	0.024217	0.158458	0.198661	0.842528	NA	TNS1	ENSG00000079308	protein_coding
8.64808	-0.244649	0.313582	-0.766909	0.443136	0.684861	REXO1	ENSG00000079313	protein_coding
239.342	-0.0794115	0.142148	-0.567527	0.570356	0.779451	SAR1A	ENSG00000079332	protein_coding
157.054	0.269819	0.168177	1.58827	0.112225	0.294091	CDC14A	ENSG00000079335	protein_coding
1.9467	0.286937	0.324865	0.878832	0.379492	0.628702	RAPGEF3	ENSG00000079337	protein_coding
7.1617	0.400139	0.341022	0.970882	0.331607	0.581423	CEACAM1	ENSG00000079385	protein_coding
77.0627	-0.0865952	0.176041	-0.540769	0.588667	0.790334	SENP1	ENSG00000079387	protein_coding
29.9005	-0.273429	0.232415	-1.12995	0.258496	0.500812	CIC	ENSG00000079432	protein_coding
14.0973	-0.473569	0.220587	-2.10813	0.0350196	0.130781	LIPE	ENSG00000079435	protein_coding
273.569	0.13014	0.133826	0.975896	0.329116	0.579085	FDFT1	ENSG00000079459	protein_coding
56.9753	-0.340794	0.151202	-2.24454	0.0247978	0.101197	PAFAH1B3	ENSG00000079462	protein_coding
65.452	0.0826457	0.295264	0.305615	0.759898	0.890957	OPHN1	ENSG00000079482	protein_coding
201.646	0.148972	0.104037	1.42988	0.152752	0.359523	KIF22	ENSG00000079616	protein_coding
20.1892	-0.0946652	0.242926	-0.482816	0.629226	0.816741	LRRC16A	ENSG00000079691	protein_coding
61.2066	0.634162	0.170356	3.7402	0.000183876	0.00188622	PGM1	ENSG00000079739	protein_coding
169.051	-0.05299	0.0826914	-0.640066	0.52213	0.744115	DDX1	ENSG00000079785	protein_coding
107.358	0.0833429	0.119474	0.719581	0.471783	0.706591	DNM2	ENSG00000079805	protein_coding
26.6851	-0.894307	0.212975	-4.18539	2.84673e-05	0.000376951	EPB41L2	ENSG00000079819	protein_coding
69.5211	0.777049	0.2269	3.4419	0.000577646	0.00501504	STX7	ENSG00000079950	protein_coding
85.8484	-0.0306282	0.180252	-0.180408	0.856832	0.939203	RABL2B	ENSG00000079974	protein_coding
116.912	0.910046	0.173655	5.23974	1.60806e-07	3.96582e-06	KEAP1	ENSG00000079999	protein_coding
4.39561	0.811806	0.350994	2.27856	0.0226935	0.0950064	DDX43	ENSG00000080007	protein_coding
1.79152	-0.786946	0.314844	-3.10976	0.00187242	0.0132816	DCT	ENSG00000080166	protein_coding
152.976	-0.351412	0.114871	-3.06187	0.00219957	0.0152354	SLC35C2	ENSG00000080189	protein_coding
2.7176	-0.0116284	0.356289	0.0164113	0.986906	0.994821	CRYBG3	ENSG00000080200	protein_coding
55.5954	-0.00604206	0.187773	-0.0490895	0.960848	0.98466	RFX3	ENSG00000080298	protein_coding
299.445	-0.184499	0.121653	-1.53011	0.12599	0.317554	RIF1	ENSG00000080345	protein_coding
33.7342	-0.14215	0.200984	-0.690844	0.489663	0.720039	RAB21	ENSG00000080371	protein_coding
0.794292	0.268563	0.24465	1.05694	0.290541	0.538187	SLC4A4	ENSG00000080493	protein_coding
114.963	-0.288069	0.178099	-1.62831	0.103459	0.278616	SMARCA2	ENSG00000080503	protein_coding
222.359	0.797929	0.285772	2.7642	0.00570623	0.032353	SESN1	ENSG00000080546	protein_coding
5.0974	-0.0449716	0.34063	-0.210518	0.833264	0.928355	MID2	ENSG00000080561	protein_coding
0.244998	0.0541724	0.256973	0.251055	0.801771	NA	COL5A3	ENSG00000080573	protein_coding
405.075	-0.0824676	0.188825	-0.446841	0.65499	0.831609	SRCAP	ENSG00000080603	protein_coding
71.0956	-0.521821	0.167172	-3.12026	0.00180694	0.0128725	KIAA0020	ENSG00000080608	protein_coding
0.0892256	-0.0354618	0.158458	-0.216653	0.828478	NA	CPB2	ENSG00000080618	protein_coding
0.0566795	0.0133559	0.158458	0.0893746	0.928784	NA	CHRNA3	ENSG00000080644	protein_coding
109.463	0.0450114	0.14391	0.313977	0.753538	0.8875	CNOT4	ENSG00000080802	protein_coding
144.356	0.30689	0.162754	1.88197	0.0598405	0.190932	PSEN1	ENSG00000080815	protein_coding
10.3688	0.604523	0.303267	2.02104	0.0432757	0.151949	CPOX	ENSG00000080819	protein_coding
497.185	1.19602	0.176391	6.76872	1.2993e-11	7.73906e-10	CLDND1	ENSG00000080822	protein_coding
7.72895	-0.153752	0.345287	-0.539994	0.589201	0.790545	MOK	ENSG00000080823	protein_coding
814.303	-0.401527	0.243238	-1.63041	0.103015	0.277901	HSP90AA1	ENSG00000080824	protein_coding
68.0128	0.170416	0.229134	0.69723	0.485659	0.716781	RBL1	ENSG00000080839	protein_coding
41.0587	0.317513	0.176068	1.81023	0.0702607	0.213801	DLGAP4	ENSG00000080845	protein_coding
15.9366	0.498423	0.325505	1.53512	0.124755	0.315501	IGSF9B	ENSG00000080854	protein_coding
23.9512	-0.0131791	0.276565	-0.054582	0.956471	0.982984	CROCCP3	ENSG00000080947	pseudogene
25.6839	1.2025	0.254735	4.78279	1.72881e-06	3.30901e-05	NDC80	ENSG00000080986	protein_coding
26.3734	0.546197	0.255476	2.14727	0.031772	0.121569	AP4E1	ENSG00000081014	protein_coding
127.954	-0.132383	0.150727	-0.891813	0.372493	0.622104	RSBN1	ENSG00000081019	protein_coding
8.28359	-0.40847	0.313418	-1.35774	0.174547	0.393208	MAGI3	ENSG00000081026	protein_coding
0.827639	0.0497629	0.334616	0.180863	0.856475	0.939134	COL4A4	ENSG00000081052	protein_coding
826.329	-1.35379	0.145362	-9.33891	9.73289e-21	2.81724e-18	TCF7	ENSG00000081059	protein_coding
83.0388	0.199597	0.212156	0.933075	0.350781	0.600461	OSTM1	ENSG00000081087	protein_coding
0.4586	-0.134116	0.17747	-0.313429	0.753955	NA	CDH7	ENSG00000081138	protein_coding
6.73798	-1.45708	0.355615	-0.91409	0.36067	0.610389	IMPG2	ENSG00000081148	protein_coding
253.914	0.0730693	0.119178	0.628633	0.52959	0.749053	PCNP	ENSG00000081154	protein_coding
32.3426	0.0537148	0.177658	0.278213	0.780848	0.900689	EXD2	ENSG00000081177	protein_coding
29.2762	-1.85691	0.3542	-5.81513	6.05851e-09	2.13588e-07	ARG2	ENSG00000081181	protein_coding
0.206732	0.0777264	0.158458	0.487555	0.625865	NA	MEF2C	ENSG00000081189	protein_coding
3278.43	0.461348	0.149757	3.09884	0.00194282	0.0137044	PTPRC	ENSG00000081237	protein_coding
37.8336	-0.22505	0.262853	-0.868986	0.384855	0.633441	UBA5	ENSG00000081307	protein_coding
623.164	-0.53585	0.149975	-3.57844	0.000345657	0.00325142	STK17B	ENSG00000081320	protein_coding
22.6022	-0.14358	0.287646	-0.570205	0.568539	0.778062	CDC14B	ENSG00000081377	protein_coding
53.4789	-0.107084	0.20365	-0.548557	0.583309	0.787306	ZNF510	ENSG00000081386	protein_coding
152.07	-0.761923	0.176586	-4.2815	1.85642e-05	0.00026023	ZNF506	ENSG00000081665	protein_coding
50.2132	-0.559324	0.19957	-2.76991	0.00560722	0.0319563	JMJD4	ENSG00000081692	protein_coding
90.4077	0.0855932	0.13339	0.651568	0.51468	0.739059	DUSP12	ENSG00000081721	protein_coding
49.8031	0.399683	0.207371	1.9639	0.0495419	0.167088	AACS	ENSG00000081760	protein_coding
91.8193	0.0389564	0.152222	0.239986	0.810341	0.916495	KIAA0141	ENSG00000081791	protein_coding
39.3352	0.627139	0.146718	4.27766	1.88872e-05	0.000264309	HSPB11	ENSG00000081870	protein_coding
8.28121	0.159958	0.342908	0.540599	0.588784	0.790372	PHLPP1	ENSG00000081913	protein_coding
10.11	-0.414875	0.356222	-1.18158	0.237373	0.477378	ATP8B1	ENSG00000081923	protein_coding
23.4923	2.15526	0.248975	8.61736	6.85137e-18	1.2287e-15	IL12RB2	ENSG00000081985	protein_coding
2.36046	0.331502	0.348768	1.06974	0.284739	0.531319	SMARCD3	ENSG00000082014	protein_coding
63.5561	0.0558505	0.173557	0.306502	0.759222	0.890428	WDR70	ENSG00000082068	protein_coding
1281.09	-0.559153	0.138057	-4.0885	4.3418e-05	0.000541052	FYB	ENSG00000082074	protein_coding
0.667766	-0.18984	0.228357	-0.41269	0.679834	NA	MPP4	ENSG00000082126	protein_coding
32.2097	-0.15604	0.229523	-0.679334	0.496926	0.724659	STRADB	ENSG00000082146	protein_coding
433.207	0.0073048	0.150244	0.050235	0.959935	0.984594	BZW1	ENSG00000082153	protein_coding
4.31735	0.23664	0.332972	0.754276	0.450683	0.690805	C1QTNF3	ENSG00000082196	protein_coding
38.0133	0.395589	0.228181	1.73119	0.0834179	0.240824	ME2	ENSG00000082212	protein_coding
93.9824	0.187316	0.168667	1.12467	0.260727	0.50376	C5orf22	ENSG00000082213	protein_coding
135.859	-0.335163	0.171604	-1.98456	0.0471937	0.161491	CCNT2	ENSG00000082258	protein_coding
15.5643	0.21691	0.274281	0.822652	0.410706	0.656738	FAM135A	ENSG00000082269	protein_coding
2.31765	-0.853316	0.32151	-3.28476	0.00102068	0.00805363	EPB41L3	ENSG00000082397	protein_coding
0.527768	-0.143417	0.321771	-0.462779	0.643523	NA	COBLL1	ENSG00000082438	protein_coding
29.2551	1.08492	0.289884	3.63676	0.000276092	0.00267326	DLG3	ENSG00000082458	protein_coding
216.909	0.810886	0.175712	4.59861	4.25324e-06	7.28705e-05	TRAF5	ENSG00000082512	protein_coding
64.038	-0.172815	0.165732	-1.04086	0.29794	0.546627	MRPL22	ENSG00000082515	protein_coding
39.6259	-0.0066935	0.224088	-0.0129077	0.989701	0.995919	GEMIN5	ENSG00000082516	protein_coding
0.139563	-0.120566	0.159965	-0.106869	0.914893	NA	OPRK1	ENSG00000082556	protein_coding
47.8985	0.336714	0.234647	1.44715	0.147856	0.351875	NFE2L1	ENSG00000082641	protein_coding
32.5482	0.0790601	0.252086	0.315326	0.752514	0.886774	GSK3B	ENSG00000082701	protein_coding
1.36775	0.0071426	0.326855	0.164814	0.86909	0.945152	ITGB5	ENSG00000082781	protein_coding
75.1055	-0.264326	0.209245	-1.26275	0.206679	0.438523	ERC1	ENSG00000082805	protein_coding
111.124	0.259799	0.224345	1.15191	0.249357	0.490655	XPO1	ENSG00000082898	protein_coding
106.055	0.15995	0.156336	1.00998	0.312503	0.561716	RNF13	ENSG00000082996	protein_coding
10.1947	-0.313407	0.232463	-0.726206	0.467713	0.703521	TRPM3	ENSG00000083067	protein_coding
34.1448	0.116687	0.203127	0.568446	0.569732	0.778856	PALB2	ENSG00000083093	protein_coding
58.6277	0.0284832	0.216084	0.126368	0.899441	0.960199	DOPEY1	ENSG00000083097	protein_coding
71.8749	-0.0637372	0.138174	-0.454486	0.649479	0.828559	LYRM2	ENSG00000083099	protein_coding
35.2197	-0.151998	0.168973	-0.89735	0.369532	0.61919	BCKDHB	ENSG00000083123	protein_coding
338.611	-0.540849	0.157007	-3.4374	0.000587333	0.00507085	KAT6A	ENSG00000083168	protein_coding
166.659	0.560237	0.120832	4.62721	3.70621e-06	6.44366e-05	ZCCHC6	ENSG00000083223	protein_coding
18.4126	0.184518	0.275596	0.699076	0.484505	0.715793	ULK2	ENSG00000083290	protein_coding
0.331016	-0.0869302	0.240834	-0.352428	0.724518	NA	GRHL2	ENSG00000083307	protein_coding
219.868	-0.178682	0.115097	-1.55373	0.120249	0.308281	TNPO1	ENSG00000083312	protein_coding
6.82053	0.824998	0.322501	2.53015	0.0114013	0.0559941	PLOD1	ENSG00000083444	protein_coding
6.72015	0.208926	0.295374	0.660506	0.508929	0.733988	P2RX5	ENSG00000083454	protein_coding
61.2524	-0.0141073	0.207535	-0.100065	0.920293	0.967498	ITGAE	ENSG00000083457	protein_coding
115.973	-0.315715	0.14682	-2.16328	0.0305194	0.118146	DIS3	ENSG00000083520	protein_coding
65.3222	-0.410485	0.165037	-2.48556	0.0129349	0.0617306	PIBF1	ENSG00000083535	protein_coding
20.8735	0.143323	0.177336	0.802347	0.422352	0.666562	TDRD3	ENSG00000083544	protein_coding
17.3057	-0.464349	0.222473	-2.07904	0.0376134	0.13803	NUFIP1	ENSG00000083635	protein_coding
143.782	0.0500755	0.166049	0.271538	0.785977	0.903194	PDS5B	ENSG00000083642	protein_coding
116.756	-0.0537896	0.125948	-0.431346	0.666217	0.838594	OXCT1	ENSG00000083720	protein_coding
22.0892	-0.159611	0.215135	-0.739973	0.459317	0.698393	RRAGB	ENSG00000083750	protein_coding
399.124	0.0187787	0.112189	0.16653	0.86774	0.944529	CYLD	ENSG00000083799	protein_coding
17.1067	-0.28158	0.260963	-1.01449	0.310349	0.559898	SLC27A5	ENSG00000083807	protein_coding
65.0516	-0.634616	0.146064	-4.34286	1.40638e-05	0.000203491	ZNF324	ENSG00000083812	protein_coding
95.8305	-0.364881	0.143812	-2.54399	0.0109594	0.0541699	ZNF671	ENSG00000083814	protein_coding
30.8782	-0.149269	0.214187	-0.681282	0.495693	0.7235	ZNF416	ENSG00000083817	protein_coding
125.026	-0.296925	0.119798	-2.48672	0.0128929	0.061622	ZNF586	ENSG00000083828	protein_coding
29.5744	0.111396	0.185869	0.610467	0.541552	0.757345	ZNF446	ENSG00000083838	protein_coding
13.4744	-0.0186587	0.235173	-0.0926776	0.92616	0.969342	ZNF8	ENSG00000083842	protein_coding
15.1724	0.0297456	0.255904	0.116768	0.907044	0.962401	ZNF264	ENSG00000083844	protein_coding
3225.66	-1.33022	0.176277	-7.51274	5.79027e-14	5.16398e-12	RPS5	ENSG00000083845	protein_coding
0.0653513	0.15836	0.15973	-0.133191	0.894042	NA	FAT1	ENSG00000083857	protein_coding
131.529	-0.438473	0.153245	-2.86094	0.00422388	0.0256685	YTHDC1	ENSG00000083896	protein_coding
69.8096	0.123118	0.161278	0.764422	0.444616	0.68577	CHMP2B	ENSG00000083937	protein_coding
112.016	0.414032	0.266468	1.45089	0.146812	0.350238	SMAP2	ENSG00000084070	protein_coding
156.207	0.0818671	0.112806	0.728629	0.466228	0.702783	PPIE	ENSG00000084072	protein_coding
70.4739	0.459067	0.148265	3.0984	0.00194572	0.013719	ZMPSTE24	ENSG00000084073	protein_coding
141.61	0.0222425	0.163743	0.144059	0.885454	0.953224	STARD7	ENSG00000084090	protein_coding
142.767	-0.306309	0.127114	-2.40513	0.0161666	0.0739075	NOA1	ENSG00000084092	protein_coding
140.291	-0.0827181	0.167807	-0.49057	0.62373	0.813384	REST	ENSG00000084093	protein_coding
1.62469	-0.0360278	0.300633	-0.160179	0.87274	0.946781	HAL	ENSG00000084110	protein_coding
52.5661	0.45874	0.230913	2.03007	0.0423491	0.14989	SSH1	ENSG00000084112	protein_coding
104.574	0.0246709	0.16567	0.150345	0.880492	0.950265	GSTP1	ENSG00000084207	protein_coding
115.319	0.36161	0.206118	1.72386	0.0847338	0.243155	APLP2	ENSG00000084234	protein_coding
17.8094	-0.620567	0.269016	-2.30935	0.0209242	0.0891601	KIAA1467	ENSG00000084444	protein_coding
2.49332	0.785646	0.322204	0.960205	0.336952	0.586452	SLCO1A2	ENSG00000084453	protein_coding
114.052	-0.255219	0.158339	-1.63348	0.102367	0.276743	WBP11	ENSG00000084463	protein_coding
318.44	-0.212939	0.106508	-1.99553	0.045985	0.158659	EIF3I	ENSG00000084623	protein_coding
0.179438	-0.0449775	0.158458	-0.136264	0.891613	NA	COL16A1	ENSG00000084636	protein_coding
279.927	0.131352	0.104922	1.25566	0.209238	0.441968	TXLNA	ENSG00000084652	protein_coding
76.9863	0.128953	0.199236	0.645103	0.518861	0.741644	NCOA1	ENSG00000084676	protein_coding
17.1333	-0.44342	0.246619	-1.74147	0.081602	0.237326	AGBL5	ENSG00000084693	protein_coding
0.913673	-0.240415	0.310086	-0.0298179	0.976212	0.991457	EFR3B	ENSG00000084710	protein_coding
17.1633	0.449505	0.293848	1.65222	0.0984907	0.268941	KIF3C	ENSG00000084731	protein_coding
200.231	0.515751	0.190417	2.70232	0.00688583	0.0373961	RAB10	ENSG00000084733	protein_coding
372.527	0.0506359	0.121742	0.418297	0.67573	0.843461	HADHA	ENSG00000084754	protein_coding
1.94936	-0.167969	0.352531	-0.59888	0.549253	0.763002	MAPRE3	ENSG00000084764	protein_coding
110.821	-0.33909	0.201318	-1.67998	0.0929607	0.258339	CAD	ENSG00000084774	protein_coding
152.983	1.04361	0.136272	7.66805	1.74631e-14	1.72529e-12	CD59	ENSG00000085063	protein_coding
158.584	1.50078	0.220546	6.80351	1.02099e-11	6.19315e-10	CD82	ENSG00000085117	protein_coding
16.9707	0.759848	0.271064	2.82301	0.00475744	0.0281137	BCORL1	ENSG00000085185	protein_coding
422.172	-0.146589	0.147352	-1.00095	0.316853	0.566863	ATRX	ENSG00000085224	protein_coding
178.37	-0.246592	0.112807	-2.18777	0.0286866	0.113026	TAF9	ENSG00000085231	protein_coding
0.0999546	-0.035506	0.158458	-0.225927	0.821258	NA	FCN1	ENSG00000085265	protein_coding
104.994	-0.0323596	0.146131	-0.224543	0.822335	0.922408	MYNN	ENSG00000085274	protein_coding
78.213	0.226335	0.147583	1.53896	0.123815	0.314183	SCAMP1	ENSG00000085365	protein_coding
81.7568	0.103407	0.21907	0.448436	0.653839	0.830884	PREP	ENSG00000085377	protein_coding
22.1354	0.147916	0.297893	0.497069	0.61914	0.810534	HACE1	ENSG00000085382	protein_coding
73.404	-0.135505	0.182925	-0.739527	0.459587	0.698594	SEH1L	ENSG00000085415	protein_coding
64.4528	-0.81614	0.271019	-3.0121	0.00259449	0.017394	WDR47	ENSG00000085433	protein_coding
111.567	0.541068	0.178338	3.02769	0.00246431	0.0167251	WDFY1	ENSG00000085449	protein_coding
6.0613	-0.927916	0.33414	-2.81408	0.00489167	0.0287523	OVGP1	ENSG00000085465	protein_coding
54.9618	1.42207	0.258854	5.50604	3.67e-08	1.07551e-06	SLC25A24	ENSG00000085491	protein_coding
114.161	0.274789	0.213219	1.29806	0.194268	0.420578	MAP3K4	ENSG00000085511	protein_coding
1.49385	-0.631682	0.354838	-1.79042	0.0733862	0.220586	PILRA	ENSG00000085514	protein_coding
30.171	-0.199697	0.265058	-0.872657	0.38285	0.631664	ABCB1	ENSG00000085563	protein_coding
7.71085	-0.459039	0.32202	-1.34622	0.178231	0.398243	ZNF213	ENSG00000085644	protein_coding
235.599	-0.210016	0.152015	-1.35161	0.176499	0.395725	AKR1B1	ENSG00000085662	protein_coding
166.077	0.114024	0.12181	0.944801	0.344761	0.594726	CPNE3	ENSG00000085719	protein_coding
128.191	-0.117604	0.131241	-0.890781	0.373047	0.622398	RRN3	ENSG00000085721	protein_coding
2.11493	0.229654	0.354839	0.804288	0.421231	0.665443	CTTN	ENSG00000085733	protein_coding
55.2429	0.210532	0.148	1.39244	0.16379	0.376742	MTIF2	ENSG00000085760	protein_coding
93.8455	-0.0121427	0.180829	-0.0728044	0.941962	0.975728	DDHD2	ENSG00000085788	protein_coding
5.50482	-0.561428	0.285998	-1.46156	0.143863	0.34609	TTC39A	ENSG00000085831	protein_coding
245.972	1.10386	0.14975	7.35616	1.89277e-13	1.57721e-11	EPS15	ENSG00000085832	protein_coding
4.84854	0.295463	0.350103	0.841571	0.400028	0.647382	ORC1	ENSG00000085840	protein_coding
9.36414	1.96844	0.279374	6.95692	3.47795e-12	2.28616e-10	MGST2	ENSG00000085871	protein_coding
44.5198	-0.11167	0.157728	-0.707493	0.47926	0.711473	CHERP	ENSG00000085872	protein_coding
115.023	0.19776	0.151283	1.29862	0.194074	0.420269	ATG16L1	ENSG00000085978	protein_coding
27.3622	-0.0563732	0.226795	-0.298016	0.765691	0.893495	USP40	ENSG00000085982	protein_coding
37.4263	-0.307776	0.268862	-0.943946	0.345197	0.595069	POMGNT1	ENSG00000085998	protein_coding
1.65596	-0.73875	0.355003	-2.14228	0.032171	0.122754	RAD54L	ENSG00000085999	protein_coding
11.3651	0.752912	0.288563	2.57847	0.00992403	0.0499349	MAST2	ENSG00000086015	protein_coding
528.413	-0.286023	0.210981	-1.36022	0.173759	0.391861	DNAJA1	ENSG00000086061	protein_coding
202.718	0.666199	0.145014	4.57885	4.67541e-06	7.96074e-05	B4GALT1	ENSG00000086062	protein_coding
125.036	0.495932	0.168267	2.9433	0.00324732	0.0207665	CHMP5	ENSG00000086065	protein_coding
218.263	-0.200539	0.0990999	-2.0352	0.0418311	0.148683	NFX1	ENSG00000086102	protein_coding
8.19277	-0.130007	0.182391	-0.237907	0.811953	0.917563	AQP6	ENSG00000086159	protein_coding
132.793	-0.49454	0.102922	-4.80188	1.57187e-06	3.06189e-05	DIMT1	ENSG00000086189	protein_coding
48.5593	-0.3642	0.240363	-1.50629	0.131994	0.327204	IPO11	ENSG00000086200	protein_coding
59.2702	0.122077	0.208782	0.60779	0.543327	0.7586	EIF2AK1	ENSG00000086232	protein_coding
11.3396	0.871118	0.287807	2.95657	0.00311081	0.0200724	SNX10	ENSG00000086300	protein_coding
38.467	-0.00952684	0.198394	-0.0439006	0.964984	0.98657	SEPHS1	ENSG00000086475	protein_coding
82.0476	0.44908	0.131252	3.42467	0.000615537	0.00527845	MRPL28	ENSG00000086504	protein_coding
7.34222	-0.220143	0.332517	-0.603257	0.546338	0.761189	ITPKC	ENSG00000086544	protein_coding
1.31009	0.258637	0.320465	0.696534	0.486094	0.717179	FAT2	ENSG00000086570	protein_coding
106.823	-0.248812	0.139663	-1.81826	0.0690245	0.211287	RBM22	ENSG00000086589	protein_coding
341.832	0.274291	0.134568	2.05338	0.0400354	0.143941	TMED2	ENSG00000086598	protein_coding
35.2507	-0.260361	0.245894	-1.05957	0.289339	0.536925	ERO1LB	ENSG00000086619	protein_coding
213.693	0.20157	0.12046	1.6741	0.0941108	0.260482	ZFAND6	ENSG00000086666	protein_coding
99.4358	-0.358548	0.141403	-2.54757	0.0108475	0.053762	TXLNG	ENSG00000086712	protein_coding
12.1854	1.61138	0.326226	4.95844	7.10614e-07	1.50893e-05	LAT2	ENSG00000086730	protein_coding
376.229	0.0310528	0.163282	0.188791	0.850257	0.935974	HUWE1	ENSG00000086758	protein_coding
48.0165	-0.167389	0.164987	-1.02462	0.305544	0.554279	ZW10	ENSG00000086827	protein_coding
45.316	-0.286141	0.191243	-1.50246	0.132978	0.32874	ALG9	ENSG00000086848	protein_coding
0.250677	0.187699	0.200975	-0.146019	0.883907	NA	MYBPC2	ENSG00000086967	protein_coding
0.0983558	-0.0217592	0.158458	-0.123918	0.901381	NA	NOX4	ENSG00000086991	protein_coding
34.5007	0.268261	0.181994	1.43313	0.15182	0.357789	ACOX3	ENSG00000087008	protein_coding
42.6895	0.349538	0.194471	1.78999	0.0734556	0.220714	MTMR2	ENSG00000087053	protein_coding
223.719	-0.0612042	0.2531	1.33323	0.182455	0.403588	PPP1R15A	ENSG00000087074	protein_coding
0.889951	-0.946552	0.350456	-2.66805	0.00762936	0.0405923	HSD17B14	ENSG00000087076	protein_coding
3.56494	0.212325	0.31892	0.698368	0.484947	0.71605	TRIP6	ENSG00000087077	protein_coding
0.58824	-0.188762	0.280925	-0.71786	0.472844	NA	ACHE	ENSG00000087085	protein_coding
2593.54	-0.491932	0.176883	-2.72519	0.00642651	0.0353319	FTL	ENSG00000087086	protein_coding
86.9387	-0.189171	0.137727	-1.35754	0.174609	0.39324	SRRT	ENSG00000087087	protein_coding
9.60704	-0.0374467	0.245907	-0.164721	0.869163	0.945152	BAX	ENSG00000087088	protein_coding
11.2927	-0.109327	0.253203	-0.406172	0.684616	0.849029	NLK	ENSG00000087095	protein_coding
125.759	0.238346	0.147537	1.61407	0.106512	0.284128	PIGS	ENSG00000087111	protein_coding
0.310641	-0.0489432	0.158458	-0.265874	0.790336	NA	ADAMTS2	ENSG00000087116	protein_coding
0	NA	NA	NA	NA	NA	TMPRSS11E	ENSG00000087128	protein_coding
28.3363	0.0327288	0.206215	0.161711	0.871534	0.946202	ATXN7L3	ENSG00000087152	protein_coding
186.049	-0.0847049	0.1504	-0.573456	0.566336	0.776336	PGS1	ENSG00000087157	protein_coding
359.311	0.209178	0.0798907	2.61909	0.00881635	0.0454424	PSMC5	ENSG00000087191	protein_coding
98.7884	-0.151635	0.129904	-1.17233	0.241066	0.481986	UIMC1	ENSG00000087206	protein_coding
0.205739	-0.0238477	0.233578	-0.108722	0.913423	NA	CETP	ENSG00000087237	protein_coding
4.52037	0.0630509	0.334881	-0.581572	NA	NA	LPCAT2	ENSG00000087253	protein_coding
17.7831	1.25596	0.316463	3.91446	9.06069e-05	0.00102392	GNAO1	ENSG00000087258	protein_coding
106.228	0.168696	0.152916	1.09302	0.274386	0.520176	OGFOD1	ENSG00000087263	protein_coding
42.3723	0.924624	0.255328	3.53615	0.000406003	0.00373906	SH3BP2	ENSG00000087266	protein_coding
21.7166	-0.300593	0.170714	-1.75809	0.0787327	0.231677	NOP14	ENSG00000087269	protein_coding
127.922	0.0870178	0.153166	0.56852	0.569682	0.778851	ADD1	ENSG00000087274	protein_coding
8.56724	-0.0948319	0.290244	-0.302483	0.762284	0.891727	L2HGDH	ENSG00000087299	protein_coding
20.371	-0.462763	0.304116	-1.54121	0.123267	0.313081	TXNDC16	ENSG00000087301	protein_coding
246.924	-0.232811	0.136379	-1.70203	0.0887492	0.250989	C14orf166	ENSG00000087302	protein_coding
3.58365	0.100379	0.321999	0.322653	0.746958	0.883823	NID2	ENSG00000087303	protein_coding
98.4995	-0.0751631	0.215336	-0.360374	0.718568	0.868418	GMCL1	ENSG00000087338	protein_coding
212.788	0.0417988	0.106711	0.377465	0.705828	0.861109	SF3B2	ENSG00000087365	protein_coding
24.9191	0.289063	0.25055	1.15273	0.24902	0.490284	KLHL42	ENSG00000087448	protein_coding
347.524	-0.202521	0.116523	-1.73859	0.0821067	0.238446	GNAS	ENSG00000087460	protein_coding
93.0383	-0.0423211	0.162656	-0.273799	0.784239	0.90251	DNM1L	ENSG00000087470	protein_coding
0.275615	0.143523	0.179589	0.679706	0.49669	NA	PTHLH	ENSG00000087494	protein_coding
0.221265	-0.0559271	0.158458	-0.331009	0.740637	NA	PHACTR3	ENSG00000087495	protein_coding
145.462	0.106949	0.117479	0.920898	0.357104	0.606657	ERGIC2	ENSG00000087502	protein_coding
5.88902	0.399613	0.333491	1.18816	0.234771	0.47446	AURKA	ENSG00000087586	protein_coding
22.4246	-0.0340973	0.225109	-0.150283	0.880541	0.950265	CASS4	ENSG00000087589	protein_coding
0.0976463	0.0349012	0.158458	0.250677	0.802064	NA	PIR	ENSG00000087842	protein_coding
8.90011	0.698179	0.220091	3.23239	0.0012276	0.00935096	AAMDC	ENSG00000087884	protein_coding
29.3955	0.176311	0.228025	0.768912	0.441946	0.683774	RFX2	ENSG00000087903	protein_coding
0.589069	-0.315862	0.231787	-0.276623	0.782069	NA	SLC6A14	ENSG00000087916	protein_coding
32.4364	0.082166	0.1815	0.457327	0.647436	0.82736	METTL2A	ENSG00000087995	protein_coding
0.509438	0.00571336	0.310498	0.18062	0.856665	NA	SULT2B1	ENSG00000088002	protein_coding
66.906	-0.00103972	0.163452	-0.00577694	0.995391	0.997992	ALG6	ENSG00000088035	protein_coding
24.4492	-0.192326	0.164403	-1.1616	0.245398	0.485995	CNOT3	ENSG00000088038	protein_coding
1.01666	0.00653681	0.330312	-0.0424088	0.966173	0.986967	GP6	ENSG00000088053	protein_coding
90.6714	0.544606	0.1816	3.00964	0.00261554	0.0175137	PTPN4	ENSG00000088179	protein_coding
172.275	-0.452104	0.135654	-3.33534	0.00085195	0.00690389	DDX18	ENSG00000088205	protein_coding
11.929	0.0455796	0.234713	0.19361	0.846481	0.934684	KHSRP	ENSG00000088247	protein_coding
3.9165	-1.22146	0.34567	-3.54954	0.000385905	0.003579	GNA11	ENSG00000088256	protein_coding
0.712736	0.578292	0.266927	1.91871	0.0550211	NA	ASAP3	ENSG00000088280	protein_coding
73.507	0.230176	0.114763	2.00554	0.0449058	0.156149	EDEM2	ENSG00000088298	protein_coding
0.67609	-0.36399	0.285533	-1.27946	0.200735	NA	DNMT3B	ENSG00000088305	protein_coding
4.92711	1.75001	0.35105	4.97402	6.55795e-07	1.39793e-05	TPX2	ENSG00000088325	protein_coding
0.666596	-0.168661	0.294505	-0.5878	0.556667	NA	FER1L4	ENSG00000088340	pseudogene
45.6921	-0.155363	0.159452	-0.968437	0.332826	0.582384	PDRG1	ENSG00000088356	protein_coding
0.256226	-0.0235519	0.158459	-0.0911373	0.927383	NA	EPB41L1	ENSG00000088367	protein_coding
1.31816	-0.0500529	0.318004	0.134449	0.893048	0.957577	SLC15A1	ENSG00000088386	protein_coding
105.625	0.0714593	0.1561	0.433431	0.664702	0.837297	DOCK9	ENSG00000088387	protein_coding
254.21	0.0885223	0.12021	0.735327	0.46214	0.700087	ANKRD10	ENSG00000088448	protein_coding
46.3302	0.09151	0.171278	0.533434	0.593733	0.793164	TGDS	ENSG00000088451	protein_coding
3.67857	-0.114092	0.339059	-0.364681	0.71535	0.866497	DOCK3	ENSG00000088538	protein_coding
9.6359	-0.0138043	0.281131	-0.0479201	0.96178	0.984935	C3orf18	ENSG00000088543	protein_coding
83.6378	-0.202182	0.152723	-1.32301	0.185831	0.408528	COQ9	ENSG00000088682	protein_coding
5.16256	-0.729577	0.355686	-2.0987	0.0358435	0.133194	KIF9	ENSG00000088727	protein_coding
1.6897	-0.172236	0.32932	-1.17962	0.23815	0.478185	ARHGAP28	ENSG00000088756	protein_coding
11.1461	-0.391238	0.261753	-1.49608	0.134632	0.33119	CRLS1	ENSG00000088766	protein_coding
12.8694	-0.360269	0.294236	-1.22317	0.221264	0.457416	PPP1R13B	ENSG00000088808	protein_coding
18.3052	-0.0215684	0.225005	-0.13212	0.894889	0.95854	ATRN	ENSG00000088812	protein_coding
3.56051	0.61287	0.356159	1.70265	0.0886334	0.250782	SMOX	ENSG00000088826	protein_coding
0.0308439	0.00267173	0.158458	0.0337332	0.97309	NA	SIGLEC1	ENSG00000088827	protein_coding
202.659	0.141875	0.12962	1.09773	0.272322	0.518169	FKBP1A	ENSG00000088832	protein_coding
121.652	0.0494673	0.111873	0.444462	0.656709	0.832696	NSFL1C	ENSG00000088833	protein_coding
1.8652	0.785196	0.349021	2.08596	0.0369821	0.136107	SLC4A11	ENSG00000088836	protein_coding
17.3334	1.27769	0.264092	4.77874	1.76393e-06	3.36842e-05	C20orf194	ENSG00000088854	protein_coding
40.3051	-0.276039	0.199393	-1.40995	0.158556	0.368807	ZNF343	ENSG00000088876	protein_coding
0.972235	0.0156043	0.328497	-0.06023	0.951972	0.981172	EBF4	ENSG00000088881	protein_coding
0.219346	-0.076122	0.173338	-0.435063	0.663517	NA	CPXM1	ENSG00000088882	protein_coding
210.202	0.166106	0.124081	1.33634	0.181439	0.402522	MAVS	ENSG00000088888	protein_coding
8.1188	-1.46155	0.31104	-4.61144	3.99882e-06	6.90132e-05	LZTS3	ENSG00000088899	protein_coding
350.402	-0.208028	0.115676	-1.79577	0.0725313	0.218974	XRN2	ENSG00000088930	protein_coding
107.994	-0.268933	0.140159	-1.9249	0.0542425	0.178525	PLK1S1	ENSG00000088970	processed_transcript
91.808	1.08643	0.138444	7.84199	4.43463e-15	4.75111e-13	DYNLL1	ENSG00000088986	protein_coding
0.786546	-0.0792424	0.310624	-0.261845	0.793441	NA	TESC	ENSG00000088992	protein_coding
161.685	0.216204	0.120026	1.79789	0.0721949	0.218318	SNX5	ENSG00000089006	protein_coding
2952.28	-0.654	0.165411	-3.91098	9.19224e-05	0.00103453	RPL6	ENSG00000089009	protein_coding
31.4373	-0.912883	0.220964	-4.126	3.69132e-05	0.000472116	SIRPG	ENSG00000089012	protein_coding
14.0183	-0.23747	0.231185	-1.02673	0.304547	0.55308	MAPKAPK5	ENSG00000089022	protein_coding
8.57805	0.996274	0.334015	3.02228	0.00250879	0.0169395	P2RX7	ENSG00000089041	protein_coding
34.5136	-0.359621	0.171295	-2.11594	0.0343496	0.129038	ESF1	ENSG00000089048	protein_coding
44.286	-0.0279864	0.232252	-0.120065	0.904432	0.961854	RBBP9	ENSG00000089050	protein_coding
456.063	0.0502907	0.0729726	0.686288	0.492531	0.721694	ANAPC5	ENSG00000089053	protein_coding
56.9153	-0.229084	0.219851	-1.04834	0.294483	0.542587	SLC23A2	ENSG00000089057	protein_coding
327.63	-1.00985	0.145366	-7.0005	2.55056e-12	1.72466e-10	SLC8B1	ENSG00000089060	protein_coding
268.326	0.0994661	0.123928	0.834857	0.403798	0.650612	TMEM230	ENSG00000089063	protein_coding
9.46908	-0.483519	0.309271	-1.51216	0.130494	0.325318	DZANK1	ENSG00000089091	protein_coding
84.839	0.139286	0.149719	0.92674	0.354061	0.603415	KDM2B	ENSG00000089094	protein_coding
32.168	-0.666356	0.21354	-3.19389	0.00140372	0.0104607	TASP1	ENSG00000089123	protein_coding
193.345	1.17076	0.332983	3.54646	0.000390443	0.003615	OAS1	ENSG00000089127	protein_coding
272.737	-0.226536	0.13819	-1.62428	0.104317	0.280221	GCN1L1	ENSG00000089154	protein_coding
5235.02	-0.784238	0.171853	-4.49849	6.84387e-06	0.000110286	RPLP0	ENSG00000089157	protein_coding
169.358	-0.198096	0.169374	-1.22435	0.220819	0.456897	PXN	ENSG00000089159	protein_coding
5.89387	-0.855822	0.309272	-2.78066	0.0054248	0.031186	SIRT4	ENSG00000089163	protein_coding
30.275	0.219877	0.223982	0.984386	0.324926	0.575086	KIF16B	ENSG00000089177	protein_coding
36.8266	0.221319	0.196363	1.14261	0.253201	0.494469	TRMT6	ENSG00000089195	protein_coding
2.28233	0.823804	0.354943	2.62827	0.00858211	0.0445593	CHGB	ENSG00000089199	protein_coding
364.916	-0.0680248	0.123374	-0.517098	0.605088	0.801295	PEBP1	ENSG00000089220	protein_coding
101.538	0.224013	0.122994	1.82004	0.0687526	0.210845	BRAP	ENSG00000089234	protein_coding
323.71	-0.150817	0.117188	-1.26834	0.204677	0.435682	ERP29	ENSG00000089248	protein_coding
9.04125	0.240868	0.208118	0.395135	0.692743	0.853017	NOS1	ENSG00000089250	protein_coding
316.152	-0.360769	0.145914	-2.47068	0.0134855	0.0637712	FUS	ENSG00000089280	protein_coding
243.143	-0.259256	0.120071	-2.15451	0.0312	0.120049	IGBP1	ENSG00000089289	protein_coding
653.407	-0.0280212	0.166352	-0.150867	0.88008	0.950265	FXYD5	ENSG00000089327	protein_coding
90.0199	-0.0437219	0.164241	-0.24133	0.809299	0.916089	ZNF302	ENSG00000089335	protein_coding
83.7003	-0.844932	0.189128	-4.48846	7.1739e-06	0.000114692	GRAMD1A	ENSG00000089351	protein_coding
32.5074	-0.100637	0.18118	-0.557082	0.577471	0.784043	CDIP1	ENSG00000089486	protein_coding
0.510253	-0.0666625	0.302686	-0.210677	0.833139	NA	CMTM1	ENSG00000089505	protein_coding
0.591436	0.438684	0.284844	1.43061	0.152543	NA	KCNH4	ENSG00000089558	protein_coding
510.166	-0.32763	0.109686	-2.99575	0.00273769	0.0181276	GANAB	ENSG00000089597	protein_coding
53.6143	-0.0774417	0.225222	-0.393152	0.694207	0.853927	GMIP	ENSG00000089639	protein_coding
46.37	-0.178215	0.191415	-0.966193	0.333948	0.58348	RBM41	ENSG00000089682	protein_coding
2.71753	0.14745	0.356058	1.63765	0.101495	0.27508	BIRC5	ENSG00000089685	protein_coding
9.48093	1.63757	0.313948	5.19274	2.07219e-07	4.97657e-06	LAG3	ENSG00000089692	protein_coding
198.47	-0.0312931	0.111435	-0.285428	0.775316	0.898058	MLF2	ENSG00000089693	protein_coding
5.24981	0.387023	0.338373	1.08834	0.276445	0.522699	OTUB2	ENSG00000089723	protein_coding
455.763	-0.0358757	0.150538	-0.242308	0.808541	0.916059	DDX24	ENSG00000089737	protein_coding
182.272	-0.333107	0.162067	-2.03922	0.0414281	0.147725	ZBTB25	ENSG00000089775	protein_coding
111.468	0.0500984	0.171633	0.29168	0.770532	0.895553	NECAP1	ENSG00000089818	protein_coding
330.568	-0.0893424	0.179109	-0.500238	0.616908	0.809412	ARHGAP4	ENSG00000089820	protein_coding
0.519858	0.102901	0.216836	0.600876	0.547923	NA	ANKRD24	ENSG00000089847	protein_coding
3.8286	-0.42688	0.352731	-1.19641	0.231537	0.470112	DHX32	ENSG00000089876	protein_coding
24.4251	0.0988399	0.267137	0.381786	0.70262	0.859709	RCOR1	ENSG00000089902	protein_coding
142.789	0.327579	0.167155	1.94659	0.0515837	0.172458	GPATCH2L	ENSG00000089916	protein_coding
74.574	0.224223	0.180157	1.26841	0.20465	0.435681	LTBP4	ENSG00000090006	protein_coding
19.0912	0.49665	0.189118	2.64475	0.00817508	0.0427921	BLVRB	ENSG00000090013	protein_coding
11.1543	0.0836582	0.289553	0.293463	0.769168	0.894832	SLC9A1	ENSG00000090020	protein_coding
82.4441	0.248942	0.125405	1.9787	0.0478494	0.162978	SPTLC1	ENSG00000090054	protein_coding
252.153	-0.0264898	0.184655	-0.164049	0.869693	0.945152	PAPOLA	ENSG00000090060	protein_coding
134.798	-0.0452314	0.15391	-0.330437	0.74107	0.880204	CCNK	ENSG00000090061	protein_coding
15.0698	0.846611	0.232485	3.63311	0.00028003	0.00270346	PCBP4	ENSG00000090097	protein_coding
448.848	0.267479	0.315087	0.948023	0.343118	0.592599	RGS1	ENSG00000090104	protein_coding
68.1382	0.17448	0.125761	1.38995	0.164544	0.377686	YPEL3	ENSG00000090238	protein_coding
36.6149	-0.41707	0.160029	-2.60108	0.00929317	0.0473778	MRPS33	ENSG00000090263	protein_coding
70.2067	0.114697	0.157372	0.71727	0.473208	0.707758	NDUFB2	ENSG00000090266	protein_coding
212.277	-0.0843338	0.141422	-0.59015	0.55509	0.768462	NUDC	ENSG00000090273	protein_coding
214.469	0.264788	0.132404	1.99376	0.046178	0.159031	MAEA	ENSG00000090316	protein_coding
28.33	0.617644	0.234974	2.60901	0.00908043	0.0465707	ICAM1	ENSG00000090339	protein_coding
33.0794	-0.0993664	0.216751	-0.448551	0.653755	0.830884	STRN4	ENSG00000090372	protein_coding
2.62352	-0.274615	0.336745	3.70487	0.0002115	0.00212388	IRAK3	ENSG00000090376	protein_coding
11.615	0.758036	0.354803	1.98683	0.0469407	0.160926	LYZ	ENSG00000090382	protein_coding
81.2071	0.220215	0.130843	1.6742	0.0940912	0.260472	MUL1	ENSG00000090432	protein_coding
8.69937	-0.968858	0.350263	-2.73752	0.00619051	0.0343896	TFAP4	ENSG00000090447	protein_coding
38.0502	-0.00583793	0.148194	-0.0422021	0.966338	0.986976	PDCD7	ENSG00000090470	protein_coding
44.242	0.145826	0.207006	0.730073	0.465346	0.702503	SPG21	ENSG00000090487	protein_coding
90.3013	0.0968599	0.192198	0.515411	0.606265	0.802083	DNAJB11	ENSG00000090520	protein_coding
57.3181	-0.605051	0.211765	-2.86804	0.00413025	0.0252295	FLT3LG	ENSG00000090554	protein_coding
9.31219	-0.330959	0.307245	-1.02865	0.303645	0.552359	RAB11FIP3	ENSG00000090565	protein_coding
107.746	0.112845	0.110199	1.02887	0.303539	0.552342	GNPTG	ENSG00000090581	protein_coding
73.2034	-0.334069	0.18932	-1.7974	0.0722715	0.218462	ZNF268	ENSG00000090612	protein_coding
93.1607	-0.160974	0.161942	-0.985338	0.324458	0.574668	GOLGA3	ENSG00000090615	protein_coding
62.4334	-0.487158	0.175676	-2.78852	0.00529502	0.0306535	PABPC4	ENSG00000090621	protein_coding
0.214411	-0.0625468	0.217157	-0.273671	0.784338	NA	CD209	ENSG00000090659	protein_coding
21.5002	0.307025	0.229074	1.35562	0.175219	0.39413	CERS4	ENSG00000090661	protein_coding
16.1392	0.339167	0.218281	1.56601	0.117347	0.303134	MCOLN1	ENSG00000090674	protein_coding
86.6613	0.348695	0.224271	1.55086	0.120936	0.309351	USP48	ENSG00000090686	protein_coding
1.58739	0.182666	0.35204	0.503434	0.614659	0.807489	EFNB1	ENSG00000090776	protein_coding
111.768	-0.282611	0.197535	-1.43174	0.152217	0.358453	PDPR	ENSG00000090857	protein_coding
164.82	-0.450983	0.214525	-2.08875	0.0367305	0.135524	AARS	ENSG00000090861	protein_coding
253.136	-0.0885915	0.143933	-0.619635	0.535498	0.753084	GLG1	ENSG00000090863	protein_coding
1.92644	0.489604	0.342632	1.60087	0.109406	0.288908	KIF4A	ENSG00000090889	protein_coding
114.74	0.144851	0.221934	0.645283	0.518744	0.741644	TNRC6A	ENSG00000090905	protein_coding
32.4424	-1.99019	0.326812	-6.21712	5.06364e-10	2.20436e-08	FCGBP	ENSG00000090920	protein_coding
93.0201	0.65676	0.191128	3.435	0.000592547	0.00511053	PLEKHG2	ENSG00000090924	protein_coding
0.250396	0.00192254	0.239382	0.0350832	0.972013	NA	DLL3	ENSG00000090932	protein_coding
0.991138	-0.49455	0.355655	-1.22855	0.219242	0.45546	NAT14	ENSG00000090971	protein_coding
22.4448	-2.07652	0.302239	-6.89773	5.2841e-12	3.37916e-10	PITPNM2	ENSG00000090975	protein_coding
100.7	0.230275	0.126579	1.81353	0.06975	0.212954	EXOC1	ENSG00000090989	protein_coding
127.215	-0.129556	0.131128	-0.985843	0.32421	0.574312	RBM27	ENSG00000091009	protein_coding
253.271	0.00133906	0.161579	-0.0094496	0.99246	0.996612	OSBPL8	ENSG00000091039	protein_coding
58.3601	0.339417	0.134212	2.52839	0.0114586	0.056233	DTX2	ENSG00000091073	protein_coding
0.390468	-0.0134884	0.244436	-0.0243389	0.980582	NA	NLRC4	ENSG00000091106	protein_coding
19.9989	-0.481848	0.237629	-2.02483	0.0428846	0.150986	PUS7	ENSG00000091127	protein_coding
1.248	-0.322328	0.247088	-0.567271	0.57053	0.779494	LAMB4	ENSG00000091128	protein_coding
4.00671	-1.64485	0.352179	-5.6191	1.91953e-08	5.98684e-07	NRCAM	ENSG00000091129	protein_coding
2.2626	0.323573	0.352744	0.93145	0.351621	0.600807	LAMB1	ENSG00000091136	protein_coding
1.70089	-0.522199	0.342414	-1.71649	0.086072	0.245565	SLC26A4	ENSG00000091137	protein_coding
0.527269	-0.0410423	0.21596	-0.296516	0.766836	NA	SLC26A3	ENSG00000091138	protein_coding
160.162	-0.222099	0.127708	-1.73572	0.0826132	0.239346	DLD	ENSG00000091140	protein_coding
90.5069	0.247141	0.210969	1.15442	0.248327	0.489445	WDR7	ENSG00000091157	protein_coding
158.83	-0.00504469	0.121025	-0.0357263	0.971501	0.988699	TXNL1	ENSG00000091164	protein_coding
1.47046	1.09258	0.348142	3.502	0.000461773	0.00417468	IL5RA	ENSG00000091181	protein_coding
2.71971	-0.184501	0.356147	-0.264732	0.791216	0.905624	ABCC6	ENSG00000091262	protein_coding
241.332	0.409097	0.143952	2.85715	0.0042746	0.025893	CMTM6	ENSG00000091317	protein_coding
95.8887	-1.72871	0.200083	-8.67078	4.29177e-18	7.86777e-16	ITGA6	ENSG00000091409	protein_coding
0.59039	-0.255836	0.215706	-1.21989	0.222508	NA	RAPGEF4	ENSG00000091428	protein_coding
25.8938	0.238661	0.350547	1.47081	0.141342	0.34269	MLTK	ENSG00000091436	protein_coding
66.3531	-0.607029	0.132932	-4.55962	5.12459e-06	8.64526e-05	FH	ENSG00000091483	protein_coding
64.3973	1.23448	0.253458	4.82869	1.37436e-06	2.70269e-05	SEL1L3	ENSG00000091490	protein_coding
0.601436	-0.0304149	0.228659	-0.144182	0.885357	NA	TF	ENSG00000091513	protein_coding
140.395	0.0828594	0.139433	0.585231	0.558392	0.771459	CDV3	ENSG00000091527	protein_coding
5.12322	-0.0141906	0.346812	0.699247	0.484398	0.715793	MYO15A	ENSG00000091536	protein_coding
63.3046	-0.103506	0.179076	-0.57306	0.566604	0.776445	ALKBH5	ENSG00000091542	protein_coding
594.919	-0.356785	0.16082	-2.2626	0.0236605	0.097816	NLRP1	ENSG00000091592	protein_coding
1.1377	-0.132494	0.338657	-0.490109	0.624057	0.813488	PITPNM3	ENSG00000091622	protein_coding
80.941	0.116495	0.134656	0.867273	0.385792	0.634181	SPAG7	ENSG00000091640	protein_coding
24.3905	0.0815903	0.287544	0.278571	0.780574	0.900689	ORC6	ENSG00000091651	protein_coding
44.1628	-0.138974	0.176368	-0.787536	0.430968	0.673528	ZC3HC1	ENSG00000091732	protein_coding
31.3505	-0.332499	0.319227	-1.05849	0.289831	0.537234	ESR1	ENSG00000091831	protein_coding
3.2582	0.317511	0.340762	1.38705	0.165426	0.379025	RGS17	ENSG00000091844	protein_coding
13.3501	0.34378	0.345005	1.09962	0.271499	0.517379	ANGPT2	ENSG00000091879	protein_coding
61.0436	-0.149346	0.152605	-0.964942	0.334574	0.584008	TMEM101	ENSG00000091947	protein_coding
17.1139	0.234948	0.273586	0.821351	0.411446	0.657096	CD200	ENSG00000091972	protein_coding
0.0421606	-0.0217592	0.158458	-0.123918	0.901381	NA	CCDC80	ENSG00000091986	protein_coding
811.047	0.207604	0.130387	1.59272	0.111224	0.292071	PSME1	ENSG00000092010	protein_coding
102.414	0.225161	0.161895	1.37722	0.168446	0.38445	PPP2R3C	ENSG00000092020	protein_coding
54.7686	-0.518588	0.172606	-3.02022	0.00252587	0.0170351	HAUS4	ENSG00000092036	protein_coding
0.228817	-0.0238862	0.237089	-0.0533854	0.957425	NA	JPH4	ENSG00000092051	protein_coding
0.168928	-0.0459852	0.22728	-0.204624	0.837866	NA	CEBPE	ENSG00000092067	protein_coding
3.53062	-0.350869	0.352481	-1.10773	0.26798	0.512745	SLC7A8	ENSG00000092068	protein_coding
82.5108	-0.300914	0.170092	-1.77131	0.0765085	0.22679	OSGEP	ENSG00000092094	protein_coding
3.2957	-1.63419	0.333207	-4.65888	3.17937e-06	5.64048e-05	SLC22A17	ENSG00000092096	protein_coding
42.6753	0.195339	0.213547	0.913386	0.36104	0.610533	RNF31	ENSG00000092098	protein_coding
115.947	-0.011199	0.148673	-0.0712338	0.943212	0.976618	SCFD1	ENSG00000092108	protein_coding
58.3304	-0.394701	0.161238	-2.45647	0.0140309	0.0658596	G2E3	ENSG00000092140	protein_coding
118.504	0.00365345	0.209774	0.0176746	0.985898	0.994355	HECTD1	ENSG00000092148	protein_coding
1380.07	-0.33358	0.126409	-2.63093	0.0085152	0.0442774	HNRNPC	ENSG00000092199	protein_coding
0.969716	-0.348837	0.240194	-1.70364	0.0884489	0.250484	RPGRIP1	ENSG00000092200	protein_coding
255.271	-0.0843067	0.139439	-0.656225	0.511679	0.736409	SUPT16H	ENSG00000092201	protein_coding
223.315	0.314422	0.114935	2.72929	0.00634711	0.0349941	TOX4	ENSG00000092203	protein_coding
25.5953	-0.629525	0.175933	-3.60176	0.000316071	0.00299859	GEMIN2	ENSG00000092208	protein_coding
7.5881	-0.711177	0.336414	-2.16795	0.0301622	0.117176	TGM1	ENSG00000092295	protein_coding
337.862	0.15402	0.130532	1.18631	0.2355	0.475202	TINF2	ENSG00000092330	protein_coding
3.88978	-0.147339	0.345917	-0.585036	0.558523	0.771459	SEMA6A	ENSG00000092421	protein_coding
208.224	-0.225076	0.17286	-1.29505	0.195302	0.421546	TRPM7	ENSG00000092439	protein_coding
1.74807	0.164418	0.316943	1.84388	0.0652012	0.202973	TYRO3	ENSG00000092445	protein_coding
27.7024	0.332972	0.197897	1.67033	0.0948541	0.261618	WDR76	ENSG00000092470	protein_coding
8.68349	0.159385	0.277935	0.521047	0.602334	0.799162	CAPN3	ENSG00000092529	protein_coding
181.332	0.0218216	0.0949005	0.230909	0.817386	0.920047	SNAP23	ENSG00000092531	protein_coding
14.956	-2.14499	0.316197	-6.75198	1.45844e-11	8.62467e-10	PHGDH	ENSG00000092621	protein_coding
1319.38	0.606305	0.285312	2.16536	0.0303601	0.11775	EZR	ENSG00000092820	protein_coding
950.436	0.691793	0.126026	5.488	4.06517e-08	1.17876e-06	MYL6	ENSG00000092841	protein_coding
108.27	-0.281673	0.156727	-1.7901	0.073438	0.220702	AGO1	ENSG00000092847	protein_coding
3.04342	0.9416	0.355496	2.77322	0.00555041	0.0317282	CLSPN	ENSG00000092853	protein_coding
189.404	0.104795	0.13757	0.757899	0.448511	0.689525	RFFL	ENSG00000092871	protein_coding
172.861	0.272227	0.122178	2.22823	0.0258649	0.104441	UNC13D	ENSG00000092929	protein_coding
68.7137	0.298061	0.171722	1.73247	0.0831905	0.240252	MFSD11	ENSG00000092931	protein_coding
84.4713	1.16863	0.189988	6.13356	8.59341e-10	3.59854e-08	DPYSL2	ENSG00000092964	protein_coding
21.5163	0.526623	0.190511	2.74627	0.00602779	0.0336899	GPATCH2	ENSG00000092978	protein_coding
230.434	-0.103028	0.134484	-0.763936	0.444906	0.686028	NUP50	ENSG00000093000	protein_coding
0.624107	-0.294943	0.290842	-0.975618	0.329254	NA	CDC45	ENSG00000093009	protein_coding
80.8401	0.443731	0.140564	3.16588	0.00154615	0.0113176	COMT	ENSG00000093010	protein_coding
276.479	0.204771	0.191108	1.05525	0.29131	0.539043	CECR1	ENSG00000093072	protein_coding
8.69699	1.36211	0.344537	3.90366	9.47477e-05	0.00106415	XXbac-B461K10.4	ENSG00000093100	processed_transcript
0.199665	-0.0667328	0.189795	-0.365079	0.715052	NA	VNN3	ENSG00000093134	protein_coding
71.0815	0.0923813	0.170698	0.543998	0.586443	0.789293	ECHDC1	ENSG00000093144	protein_coding
57.4912	0.597434	0.179495	3.32601	0.000880988	0.00709738	LRRFIP2	ENSG00000093167	protein_coding
120.59	0.481489	0.137715	3.49901	0.000466991	0.00420733	SEC22C	ENSG00000093183	protein_coding
5.06308	-0.308718	0.350471	-1.24433	0.213379	0.447906	XYLB	ENSG00000093217	protein_coding
148.97	-0.12846	0.204559	-0.578463	0.562951	0.774405	HDAC6	ENSG00000094631	protein_coding
2.54775	0.605363	0.342531	1.92227	0.0545717	0.179176	CDC6	ENSG00000094804	protein_coding
30.2301	-0.285225	0.19605	-1.46413	0.143157	0.345639	UPRT	ENSG00000094841	protein_coding
103.341	0.134013	0.160654	0.818979	0.412798	0.658254	CDC23	ENSG00000094880	protein_coding
96.844	-0.248407	0.142795	-1.74767	0.0805217	0.235279	AAAS	ENSG00000094914	protein_coding
321.46	-0.0164887	0.12092	-0.14052	0.888249	0.955216	CBX5	ENSG00000094916	protein_coding
77.4811	-0.325513	0.190082	-1.71877	0.0856569	0.244931	SUCO	ENSG00000094975	protein_coding
119.701	-0.346604	0.169605	-2.05946	0.0394499	0.142484	MSH2	ENSG00000095002	protein_coding
127.61	-0.128539	0.149138	-0.869128	0.384777	0.633412	MAP3K1	ENSG00000095015	protein_coding
231.212	-0.622301	0.10345	-6.0131	1.82003e-09	7.08225e-08	DHPS	ENSG00000095059	protein_coding
30.6826	-0.379355	0.185135	-2.05929	0.039466	0.142484	HOOK2	ENSG00000095066	protein_coding
310.799	0.0541595	0.14465	0.364705	0.715332	0.866497	ARCN1	ENSG00000095139	protein_coding
32.5411	-0.736627	0.279574	-2.6629	0.00774695	0.0410591	TMEM38B	ENSG00000095209	protein_coding
139.47	0.213911	0.140077	1.52604	0.127001	0.319224	PSMD5	ENSG00000095261	protein_coding
0.0283398	0.0026275	0.158458	0.0244595	0.980486	NA	PTGS1	ENSG00000095303	protein_coding
221.061	-0.000946332	0.124764	-0.0251269	0.979954	0.992676	NUP188	ENSG00000095319	protein_coding
34.5793	0.303261	0.220069	1.34834	0.17755	0.397206	CRAT	ENSG00000095321	protein_coding
139.513	-0.0389975	0.193757	-0.202921	0.839197	0.930942	SH2D3C	ENSG00000095370	protein_coding
72.7577	-0.516746	0.249679	-2.06463	0.0389581	0.141237	NANS	ENSG00000095380	protein_coding
31.5712	0.31395	0.233679	1.33665	0.181336	0.402443	TBC1D2	ENSG00000095383	protein_coding
8.69884	1.92566	0.309589	6.12369	9.14315e-10	3.78077e-08	DFNB31	ENSG00000095397	protein_coding
0.255397	-0.190916	0.260283	-0.73517	0.462236	NA	PDE6C	ENSG00000095464	protein_coding
76.0327	0.00266656	0.163087	-0.00508548	0.995942	0.998305	CWF19L1	ENSG00000095485	protein_coding
6.28939	-0.164122	0.334176	-0.505642	0.613108	0.806362	SEMA4G	ENSG00000095539	protein_coding
230.751	-0.306693	0.169755	-1.81726	0.0691768	0.211517	BTAF1	ENSG00000095564	protein_coding
100.011	-0.267199	0.186981	-1.42803	0.153282	0.360288	IKZF5	ENSG00000095574	protein_coding
0.0898206	-0.0286547	0.158458	-0.179559	0.857499	NA	BLNK	ENSG00000095585	protein_coding
0.726255	0.274859	0.284205	1.37628	0.168734	NA	TLL2	ENSG00000095587	protein_coding
0.267662	-0.180857	0.20355	-0.283502	0.776792	NA	TDRD1	ENSG00000095627	protein_coding
5.85363	-0.233178	0.356248	-0.407504	0.683638	0.848541	SORBS1	ENSG00000095637	protein_coding
0.197168	-0.0353291	0.158458	-0.203219	0.838964	NA	IL11	ENSG00000095752	protein_coding
261.886	-0.0375946	0.138557	-0.274474	0.783721	0.902329	WAC	ENSG00000095787	protein_coding
367.021	-0.311395	0.305057	-0.982035	0.326083	0.576453	CREM	ENSG00000095794	protein_coding
144.881	0.112164	0.121022	0.943341	0.345506	0.595353	NUBP2	ENSG00000095906	protein_coding
0.11507	0.118322	0.159468	-0.272295	0.785395	NA	C19orf77	ENSG00000095932	protein_coding
141.414	-0.850877	0.24889	-3.46709	0.000526128	0.00464202	HIVEP1	ENSG00000095951	protein_coding
575.245	1.01473	0.267005	3.57192	0.000354368	0.00332389	FKBP5	ENSG00000096060	protein_coding
161.99	-0.10304	0.157924	-0.641361	0.521288	0.743301	SRPK1	ENSG00000096063	protein_coding
64.3772	-0.391717	0.186648	-2.07257	0.0382122	0.139421	BRPF3	ENSG00000096070	protein_coding
43.1363	0.1755	0.152271	1.15215	0.249258	0.490519	MRPS18A	ENSG00000096080	protein_coding
18.2385	0.906313	0.219111	4.15553	3.24539e-05	0.000420295	TMEM14A	ENSG00000096092	protein_coding
21.3105	-1.22906	0.272991	-4.49374	6.99817e-06	0.000112537	EFHC1	ENSG00000096093	protein_coding
1628.24	-0.935229	0.188515	-4.95267	7.32037e-07	1.5511e-05	HSP90AB1	ENSG00000096384	protein_coding
115.877	-0.0800471	0.146364	-0.55461	0.579162	0.784531	CDC5L	ENSG00000096401	protein_coding
116.778	0.759248	0.142957	5.29933	1.16227e-07	2.97769e-06	ITPR3	ENSG00000096433	protein_coding
95.1154	-0.0610398	0.183812	-0.333629	0.73866	0.878986	ZNF184	ENSG00000096654	protein_coding
25.3559	-0.168117	0.231469	-0.717078	0.473326	0.707758	SIRT1	ENSG00000096717	protein_coding
361.231	-0.156738	0.136917	-1.13751	0.255326	0.496989	HNRNPH3	ENSG00000096746	protein_coding
21.1933	-0.397876	0.217691	-1.8295	0.0673251	0.207687	IFT74	ENSG00000096872	protein_coding
36.9581	0.37108	0.295051	1.31004	0.190181	0.414862	JAK2	ENSG00000096968	protein_coding
49.6415	0.372254	0.2249	1.65719	0.0974805	0.266754	IL12RB1	ENSG00000096996	protein_coding
29.7044	-0.0765953	0.232857	-0.322948	0.746735	0.883625	ABL1	ENSG00000097007	protein_coding
8.56111	0.599379	0.317254	1.93823	0.0525948	0.174776	ACOT7	ENSG00000097021	protein_coding
191.963	0.834982	0.151356	5.51568	3.47433e-08	1.0218e-06	SH3GLB1	ENSG00000097033	protein_coding
24.5845	0.239127	0.217337	1.07979	0.280236	0.526786	CDC7	ENSG00000097046	protein_coding
6.52018	-0.892114	0.35154	-2.47701	0.0132487	0.0627771	SYDE2	ENSG00000097096	protein_coding
15.2088	-3.06355	0.336885	-8.2235	1.97651e-16	2.74038e-14	PCSK5	ENSG00000099139	protein_coding
9.74613	-0.674165	0.352058	-1.98266	0.0474055	0.1618	SCD	ENSG00000099194	protein_coding
29.2556	0.31517	0.188971	1.71244	0.0868152	0.247209	TMED1	ENSG00000099203	protein_coding
1280.22	-1.32089	0.167603	-7.88341	3.18567e-15	3.48082e-13	ABLIM1	ENSG00000099204	protein_coding
19.8933	0.838742	0.189264	4.41575	1.00663e-05	0.000154928	ERMP1	ENSG00000099219	protein_coding
141.775	0.301176	0.128278	2.34692	0.0189295	0.0826458	RAB18	ENSG00000099246	protein_coding
1.20776	0.0800591	0.291136	1.04411	0.296434	0.544778	NRP1	ENSG00000099250	protein_coding
21.2747	-0.201007	0.230637	-0.867677	0.385571	0.634181	HSD17B7P2	ENSG00000099251	pseudogene
0.954828	0.401293	0.327866	1.23903	0.215334	0.450744	PRTFDC1	ENSG00000099256	protein_coding
1.61248	-0.0184574	0.339603	-0.271805	0.785772	0.903131	TSPAN15	ENSG00000099282	protein_coding
7.27439	-0.216434	0.256746	-0.818572	0.413031	0.658288	H2AFY2	ENSG00000099284	protein_coding
128.72	0.0863167	0.142258	0.590753	0.554686	0.768152	FAM21A	ENSG00000099290	protein_coding
118.424	0.0529439	0.165141	0.312182	0.754902	0.888239	MAST3	ENSG00000099308	protein_coding
62.6131	-0.690134	0.198521	-3.48116	0.000499248	0.00445489	MZF1	ENSG00000099326	protein_coding
12.2534	-0.311354	0.254679	-1.21964	0.222603	0.459208	OCEL1	ENSG00000099330	protein_coding
58.7054	-0.0127737	0.167646	-0.0848357	0.932392	0.972718	MYO9B	ENSG00000099331	protein_coding
20.2637	0.420502	0.266664	1.56066	0.118603	0.305517	KCNK6	ENSG00000099337	protein_coding
5.74395	0.241485	0.331694	0.959013	0.337552	0.58706	CATSPERG	ENSG00000099338	protein_coding
206.747	0.520003	0.134371	3.86763	0.000109898	0.00121204	PSMD8	ENSG00000099341	protein_coding
0.263885	0.0346786	0.17742	0.0719753	0.942622	NA	FBXL19	ENSG00000099364	protein_coding
2.05563	-0.212563	0.35247	-0.720536	0.471195	0.706154	STX1B	ENSG00000099365	protein_coding
3.70016	0.188086	0.344405	0.57602	0.564602	0.775505	HSD3B7	ENSG00000099377	protein_coding
22.2308	-0.164483	0.259884	-0.622877	0.533365	0.751377	SETD1A	ENSG00000099381	protein_coding
4.76756	0.172089	0.332098	0.553399	0.57999	0.785253	BCL7C	ENSG00000099385	protein_coding
400.3	-0.432263	0.150841	-2.85287	0.00433266	0.0261274	CIRBP	ENSG00000099622	protein_coding
118.317	0.02389	0.188604	0.169995	0.865014	0.943034	ATP5D	ENSG00000099624	protein_coding
0.326275	-0.114476	0.204861	-0.511391	0.609077	NA	IGFALS	ENSG00000099769	protein_coding
435.346	-0.198119	0.161086	-1.22741	0.219667	0.455541	HNRNPM	ENSG00000099783	protein_coding
6.15668	0.381127	0.300054	1.23769	0.215832	0.451332	2020-03-02	ENSG00000099785	protein_coding
49.2237	0.444081	0.135249	3.30024	0.000966031	0.00769235	NDUFB7	ENSG00000099795	protein_coding
354.419	-0.165701	0.123725	-1.33848	0.18074	0.401674	TECR	ENSG00000099797	protein_coding
61.8048	-0.263307	0.163703	-1.61006	0.107384	0.285625	TIMM13	ENSG00000099800	protein_coding
4.32885	0.00191254	0.319408	0.00926748	0.992606	0.996612	CDC34	ENSG00000099804	protein_coding
55.5011	0.101862	0.161784	0.637513	0.523791	0.745131	MTAP	ENSG00000099810	protein_coding
2.23379	1.82388	0.3548	4.98047	6.34317e-07	1.35565e-05	CEP170B	ENSG00000099814	protein_coding
98.0831	0.239199	0.147838	1.62353	0.104475	0.280423	POLR2E	ENSG00000099817	protein_coding
62.3238	-0.384683	0.206727	-1.85656	0.0633736	0.199276	POLRMT	ENSG00000099821	protein_coding
3.61857	0.485549	0.326634	1.46063	0.144116	0.346194	IZUMO4	ENSG00000099840	protein_coding
120.474	0.343283	0.117845	2.91386	0.00356987	0.0224208	RASSF7	ENSG00000099849	protein_coding
53.789	-0.81925	0.204055	-3.96239	7.42034e-05	0.000860958	GADD45B	ENSG00000099860	protein_coding
0.499656	0.131221	0.285818	0.236666	0.812916	NA	PALM	ENSG00000099864	protein_coding
0.281808	0.0649723	0.258726	0.251434	0.801478	NA	MADCAM1	ENSG00000099866	protein_coding
58.9424	-0.207139	0.199252	-0.98351	0.325356	0.575539	MKNK2	ENSG00000099875	protein_coding
0.632972	-0.361787	0.258137	-1.31951	0.186999	NA	ARVCF	ENSG00000099889	protein_coding
100.712	-0.428225	0.200402	-2.15515	0.0311497	0.119912	TRMT2A	ENSG00000099899	protein_coding
74.8205	0.122816	0.156898	0.786316	0.431682	0.674056	RANBP1	ENSG00000099901	protein_coding
11.1591	-0.0371532	0.248578	-0.265068	0.790957	0.905624	ZDHHC8	ENSG00000099904	protein_coding
60.6829	0.0462604	0.170042	0.246281	0.805464	0.913986	KLHL22	ENSG00000099910	protein_coding
271.016	0.130159	0.122186	1.05378	0.291984	0.539803	MED15	ENSG00000099917	protein_coding
1.49941	-0.378175	0.356296	-1.07169	0.283858	0.530153	SERPIND1	ENSG00000099937	protein_coding
68.6687	0.391417	0.216559	1.82184	0.0684788	0.210358	SNAP29	ENSG00000099940	protein_coding
358.069	-0.0120965	0.142122	-0.121856	0.903013	0.961648	CRKL	ENSG00000099942	protein_coding
45.5293	-0.042324	0.2042	-0.214489	0.830166	0.92666	LZTR1	ENSG00000099949	protein_coding
0.766104	-0.207571	0.297499	-0.649216	0.516199	NA	MMP11	ENSG00000099953	protein_coding
1.61833	-0.231838	0.270852	-0.168305	0.866343	0.943816	CECR2	ENSG00000099954	protein_coding
50.1602	-0.256456	0.15332	-1.67067	0.0947869	0.26152	SMARCB1	ENSG00000099956	protein_coding
0.294342	-0.142025	0.245468	-0.371778	0.710058	NA	P2RX6	ENSG00000099957	protein_coding
1.11566	0.048282	0.299841	0.172923	0.862712	0.942063	DERL3	ENSG00000099958	protein_coding
0.30265	0.159333	0.221714	0.620418	0.534983	NA	SLC7A4	ENSG00000099960	protein_coding
83.13	0.0566228	0.137055	0.414842	0.678258	0.844827	BCL2L13	ENSG00000099968	protein_coding
7.4483	-0.257454	0.282449	-0.784598	0.432689	0.67512	DDTL	ENSG00000099974	protein_coding
46.2093	-0.208552	0.163728	-1.23755	0.215884	0.451384	DDT	ENSG00000099977	protein_coding
3.99484	0.0892051	0.350374	0.321212	0.74805	0.884736	OSM	ENSG00000099985	protein_coding
128.067	-0.240405	0.149819	-1.61031	0.107331	0.285615	CABIN1	ENSG00000099991	protein_coding
79.8002	-0.0512269	0.143074	-0.369603	0.711679	0.864981	TBC1D10A	ENSG00000099992	protein_coding
2.24992	-0.467822	0.349489	-0.719064	0.472101	0.706591	SUSD2	ENSG00000099994	protein_coding
217.983	-0.160105	0.163103	-0.978669	0.327743	0.577476	SF3A1	ENSG00000099995	protein_coding
1.30553	0.495746	0.347699	2.03209	0.0421447	0.14944	RNF215	ENSG00000099999	protein_coding
35.6435	-0.598609	0.243346	-2.46558	0.0136793	0.0645212	SEC14L2	ENSG00000100003	protein_coding
0.297776	-0.0566463	0.208243	-0.26093	0.794146	NA	SEC14L3	ENSG00000100012	protein_coding
82.0868	-0.562932	0.161808	-3.4973	0.000469995	0.00422765	SPECC1L	ENSG00000100014	protein_coding
133.673	-0.0582464	0.105437	-0.556139	0.578116	0.784191	PPIL2	ENSG00000100023	protein_coding
2.64986	-1.03337	0.356237	-3.02238	0.00250797	0.0169395	UPB1	ENSG00000100024	protein_coding
9.99667	1.33474	0.284217	4.81652	1.46081e-06	2.85905e-05	YPEL1	ENSG00000100027	protein_coding
97.1039	0.164544	0.137755	1.20732	0.227308	0.465145	SNRPD3	ENSG00000100028	protein_coding
26.8836	-0.195417	0.197643	-0.987701	0.323299	0.57356	PES1	ENSG00000100029	protein_coding
93.0171	0.375976	0.181952	2.09175	0.0364607	0.135044	MAPK1	ENSG00000100030	protein_coding
34.3232	1.06696	0.244029	4.35741	1.31613e-05	0.000192849	GGT1	ENSG00000100031	protein_coding
2.3997	-0.339615	0.342365	-1.03349	0.301376	0.550166	PRODH	ENSG00000100033	protein_coding
49.8427	-0.360043	0.180159	-1.92556	0.0541596	0.178288	PPM1F	ENSG00000100034	protein_coding
3.56605	1.21597	0.345539	3.4682	0.000523952	0.00462663	SLC35E4	ENSG00000100036	protein_coding
87.8834	0.0433466	0.166848	0.25666	0.797441	0.908882	TOP3B	ENSG00000100038	protein_coding
0.209658	0.034354	0.212119	0.17425	0.861669	NA	CRYBB3	ENSG00000100053	protein_coding
195.15	-0.358928	0.183941	-1.97088	0.0487377	0.165253	CYTH4	ENSG00000100055	protein_coding
60.6626	-0.12895	0.171981	-0.749025	0.453842	0.693457	DGCR14	ENSG00000100056	protein_coding
69.5734	0.0393629	0.179229	0.219544	0.826227	0.924572	CRYBB2P1	ENSG00000100058	pseudogene
494.711	-0.353275	0.129415	-2.71946	0.00653884	0.0357588	MFNG	ENSG00000100060	protein_coding
18.5359	-0.161889	0.267786	-0.647955	0.517014	0.740387	LRP5L	ENSG00000100068	protein_coding
33.5151	0.244541	0.208087	1.18715	0.235168	0.474923	SLC25A1	ENSG00000100075	protein_coding
12.1936	-0.62423	0.31583	-2.0589	0.0395039	0.142518	ADRBK2	ENSG00000100077	protein_coding
85.119	-0.235419	0.149365	-1.56882	0.11669	0.301966	GGA1	ENSG00000100083	protein_coding
27.8342	0.167127	0.239751	0.756197	0.449531	0.690211	HIRA	ENSG00000100084	protein_coding
11.3632	0.133179	0.25358	0.506794	0.6123	0.805737	SH3BP1	ENSG00000100092	protein_coding
38.3809	2.33914	0.301134	7.48053	7.4021e-14	6.53086e-12	LGALS1	ENSG00000100097	protein_coding
106.927	-0.0396874	0.160061	-0.263308	0.792313	0.906357	HPS4	ENSG00000100099	protein_coding
2194.82	-0.666843	0.166255	-4.00313	6.25105e-05	0.000741986	PIK3IP1	ENSG00000100100	protein_coding
80.1263	0.00705208	0.129383	0.0520735	0.95847	0.983835	NOL12	ENSG00000100101	protein_coding
19.4226	-0.131988	0.248344	-0.496629	0.619451	0.810576	SRRD	ENSG00000100104	protein_coding
25.0906	-1.08968	0.200218	-5.42032	5.94934e-08	1.65528e-06	PATZ1	ENSG00000100105	protein_coding
26.6761	0.424606	0.238193	1.77154	0.0764714	0.226762	TRIOBP	ENSG00000100106	protein_coding
187.121	-0.0723862	0.135644	-0.54683	0.584495	0.787811	TFIP11	ENSG00000100109	protein_coding
9.12522	-1.01292	0.316961	-3.1767	0.0014896	0.0109914	GCAT	ENSG00000100116	protein_coding
40.1378	0.305855	0.200806	1.53019	0.12597	0.317553	ANKRD54	ENSG00000100124	protein_coding
834.643	-0.638217	0.158097	-4.03047	5.56651e-05	0.000673822	EIF3L	ENSG00000100129	protein_coding
334.843	-0.059799	0.138147	-0.428132	0.668555	0.839395	NHP2L1	ENSG00000100138	protein_coding
22.5415	0.411643	0.245693	1.71239	0.0868254	0.247209	MICALL1	ENSG00000100139	protein_coding
49.3222	0.106879	0.153674	0.692268	0.488769	0.719504	POLR2F	ENSG00000100142	protein_coding
0.177102	-0.0490206	0.16481	-0.233192	0.815612	NA	SOX10	ENSG00000100146	protein_coding
17.8611	-0.139083	0.192931	-0.719039	0.472117	0.706591	CCDC134	ENSG00000100147	protein_coding
65.0177	-9.01377e-05	0.211505	0.0182044	0.985476	0.994355	DEPDC5	ENSG00000100150	protein_coding
5.22728	-0.226016	0.304889	-0.75603	0.449631	0.690283	PICK1	ENSG00000100151	protein_coding
17.7878	-0.371149	0.339096	-1.0314	0.302355	0.551343	TTC28	ENSG00000100154	protein_coding
6.95186	0.534108	0.269876	1.99456	0.0460912	0.158959	CENPM	ENSG00000100162	protein_coding
1.03873	0.756014	0.28374	2.55873	0.0105055	0.0524447	2020-09-03	ENSG00000100167	protein_coding
5.57967	-0.488134	0.34045	-1.49218	0.135653	0.332698	TPTEP1	ENSG00000100181	lincRNA
1.38464	-0.0402836	0.35629	-0.110507	0.912007	0.964256	KDELR3	ENSG00000100196	protein_coding
6.36373	-0.325765	0.298621	-1.06973	0.28474	0.531319	CYP2D6	ENSG00000100197	protein_coding
1347.36	-0.0185559	0.114096	-0.164885	0.869034	0.945152	DDX17	ENSG00000100201	protein_coding
0.944237	-0.5941	0.336816	-1.00411	0.315326	0.565065	DMC1	ENSG00000100206	protein_coding
81.6356	0.0905958	0.13296	0.686446	0.492432	0.721646	TCF20	ENSG00000100207	protein_coding
24.5252	-0.3818	0.21862	-1.68434	0.0921152	0.256867	HSCB	ENSG00000100209	protein_coding
22.848	-0.685615	0.168205	-4.06367	4.83073e-05	0.000593023	CBY1	ENSG00000100211	protein_coding
121.94	-0.575255	0.145327	-3.94386	8.01819e-05	0.00092512	TOMM22	ENSG00000100216	protein_coding
0.486557	0.29195	0.271901	0.995256	0.319612	NA	RTDR1	ENSG00000100218	protein_coding
64.4259	0.317995	0.205002	1.55737	0.119383	0.306747	XBP1	ENSG00000100219	protein_coding
166.724	-0.119145	0.130503	-0.914255	0.360583	0.610389	RTCB	ENSG00000100220	protein_coding
97.557	0.0671702	0.225576	0.295393	0.767693	0.894062	JOSD1	ENSG00000100221	protein_coding
331.149	0.16611	0.148166	1.12441	0.26084	0.503816	FBXO7	ENSG00000100225	protein_coding
184.883	-0.0654421	0.197223	-0.337579	0.73568	0.877495	GTPBP1	ENSG00000100226	protein_coding
249.401	-0.0804657	0.109151	-0.741909	0.458142	0.69725	POLDIP3	ENSG00000100227	protein_coding
4.42363	-0.234524	0.354925	-0.679551	0.496789	0.724552	RAB36	ENSG00000100228	protein_coding
78.2325	0.0481414	0.155765	0.310991	0.755807	0.888596	PPP6R2	ENSG00000100239	protein_coding
104.337	0.54135	0.170188	3.1791	0.00147734	0.0109205	SBF1	ENSG00000100241	protein_coding
323.936	0.0725241	0.146003	0.492843	0.622123	0.812535	SUN2	ENSG00000100242	protein_coding
80.219	0.716491	0.149834	4.7807	1.74682e-06	3.3396e-05	CYB5R3	ENSG00000100243	protein_coding
8.33675	-0.381902	0.257072	-1.46941	0.141722	0.3433	DNAL4	ENSG00000100246	protein_coding
0.461419	0.027087	0.255841	-0.0765479	0.938983	NA	MIOX	ENSG00000100253	protein_coding
101.192	0.262692	0.137075	1.91444	0.0555635	0.181533	LMF2	ENSG00000100258	protein_coding
27.9537	0.0956425	0.169705	0.558471	0.576523	0.783564	RHBDD3	ENSG00000100263	protein_coding
56.4994	-0.0630989	0.182543	-0.348694	0.727319	0.873993	PACSIN2	ENSG00000100266	protein_coding
17.1112	0.0203155	0.233633	0.114568	0.908787	0.963011	TTLL1	ENSG00000100271	protein_coding
101.151	0.226659	0.133756	1.70572	0.0880608	0.249899	AP1B1	ENSG00000100280	protein_coding
55.6198	-0.20555	0.158783	-1.29511	0.195281	0.421546	HMGXB4	ENSG00000100281	protein_coding
117.767	0.14916	0.165056	0.898767	0.368777	0.618471	TOM1	ENSG00000100284	protein_coding
2.73216	0.155309	0.355156	0.489887	0.624214	0.813564	NEFH	ENSG00000100285	protein_coding
84.7872	0.383407	0.130401	2.93711	0.0033129	0.0210715	CHKB	ENSG00000100288	protein_coding
6.46374	0.624852	0.306838	2.01667	0.0437304	0.153053	BIK	ENSG00000100290	protein_coding
1.15302	0.522019	0.301636	1.71105	0.0870721	0.247776	HMOX1	ENSG00000100292	protein_coding
8.9999	-0.234858	0.333449	-0.77471	0.438511	0.68062	MCAT	ENSG00000100294	protein_coding
77.1122	0.0834117	0.139509	0.5994	0.548906	0.762814	THOC5	ENSG00000100296	protein_coding
152.476	0.378336	0.144029	2.6262	0.00863435	0.0447033	MCM5	ENSG00000100297	protein_coding
9.97494	2.79315	0.328247	8.22548	1.94416e-16	2.71837e-14	APOBEC3H	ENSG00000100298	protein_coding
92.4642	0.368191	0.127528	2.88767	0.00388108	0.0240594	ARSA	ENSG00000100299	protein_coding
203.332	0.765754	0.160393	4.79325	1.64103e-06	3.17041e-05	TSPO	ENSG00000100300	protein_coding
14.8433	-0.545109	0.278261	-1.83302	0.0668003	0.206567	TTLL12	ENSG00000100304	protein_coding
76.1902	0.198036	0.156902	1.27562	0.202088	0.432066	CBX7	ENSG00000100307	protein_coding
14.7051	0.68448	0.320737	2.2685	0.023299	0.0969996	PDGFB	ENSG00000100311	protein_coding
0.939493	0.277291	0.344087	0.798958	0.424315	0.668127	CABP7	ENSG00000100314	protein_coding
13364.8	-1.19841	0.203873	-5.77907	7.51136e-09	2.5765e-07	RPL3	ENSG00000100316	protein_coding
34.0321	0.368462	0.148879	2.48718	0.0128761	0.0615776	ZMAT5	ENSG00000100319	protein_coding
2.67996	-1.03718	0.329718	-4.0872	4.36614e-05	0.000543675	RBFOX2	ENSG00000100320	protein_coding
8.86861	-1.54205	0.340376	-4.55301	5.28828e-06	8.87603e-05	SYNGR1	ENSG00000100321	protein_coding
34.0721	0.176138	0.200435	0.912677	0.361413	0.610834	TAB1	ENSG00000100324	protein_coding
140.344	-0.212747	0.133509	-1.59641	0.110398	0.290827	ASCC2	ENSG00000100325	protein_coding
130.594	-0.467698	0.222847	-2.11682	0.0342753	0.128847	MTMR3	ENSG00000100330	protein_coding
159.393	-0.0996658	0.129812	-0.75573	0.449811	0.690366	MIEF1	ENSG00000100335	protein_coding
2.47131	-0.0915008	0.351207	-0.367081	0.713559	0.865594	APOL4	ENSG00000100336	protein_coding
34.9313	0.60007	0.248902	2.41948	0.0155427	0.071531	APOL1	ENSG00000100342	protein_coding
0.397807	0.0150009	0.188269	-0.0341567	0.972752	NA	PNPLA3	ENSG00000100344	protein_coding
853.097	0.589626	0.144116	4.08072	4.48962e-05	0.000556113	MYH9	ENSG00000100345	protein_coding
18.7693	0.170018	0.260575	0.530599	0.595697	0.794707	CACNA1I	ENSG00000100346	protein_coding
94.3557	0.129794	0.143932	0.905397	0.365255	0.614682	SAMM50	ENSG00000100347	protein_coding
116.448	-0.26025	0.132775	-1.94849	0.0513562	0.172011	TXN2	ENSG00000100348	protein_coding
11.7106	-1.27657	0.31693	-4.01991	5.822e-05	0.000700125	FOXRED2	ENSG00000100350	protein_coding
138.037	-0.320286	0.178494	-1.79044	0.0733832	0.220586	GRAP2	ENSG00000100351	protein_coding
679.829	-0.575446	0.127701	-4.50584	6.61121e-06	0.000107361	EIF3D	ENSG00000100353	protein_coding
545.207	-0.0693931	0.189171	-0.375405	0.707359	0.861827	TNRC6B	ENSG00000100354	protein_coding
160.395	-0.418339	0.143022	-2.92309	0.00346581	0.0218671	SGSM3	ENSG00000100359	protein_coding
26.1763	0.164143	0.188098	0.871978	0.38322	0.632022	IFT27	ENSG00000100360	protein_coding
14.2185	0.175548	0.310334	0.573612	0.566231	0.776256	KIAA0930	ENSG00000100364	protein_coding
58.2038	2.66034	0.248325	10.6268	2.2358e-26	1.11783e-23	NCF4	ENSG00000100365	protein_coding
3.49798	0.737663	0.35568	1.89752	0.0577596	0.186128	CSF2RB	ENSG00000100368	protein_coding
40.7096	0.088099	0.182413	0.478778	0.632097	0.818367	SLC25A17	ENSG00000100372	protein_coding
233.836	-0.516634	0.284942	-1.8013	0.0716554	0.216925	FAM118A	ENSG00000100376	protein_coding
2.78963	-0.128694	0.35199	-0.31631	0.751767	0.886421	KCTD17	ENSG00000100379	protein_coding
461.438	-0.588962	0.13472	-4.37098	1.23693e-05	0.000183032	ST13	ENSG00000100380	protein_coding
163.112	1.34521	0.242166	5.53828	3.05454e-08	9.16307e-07	IL2RB	ENSG00000100385	protein_coding
99.6478	0.460896	0.131215	3.5286	0.000417766	0.00382929	RBX1	ENSG00000100387	protein_coding
170.843	0.136346	0.0848749	1.59982	0.109639	0.289245	EP300	ENSG00000100393	protein_coding
118.428	0.138619	0.117466	1.1745	0.240195	0.480751	L3MBTL2	ENSG00000100395	protein_coding
0.141228	-0.0490758	0.158458	-0.285728	0.775086	NA	CHADL	ENSG00000100399	protein_coding
261.36	-0.185005	0.159758	-1.15805	0.246845	0.487456	RANGAP1	ENSG00000100401	protein_coding
45.1929	-0.345848	0.147849	-2.32723	0.0199531	0.0860587	ZC3H7B	ENSG00000100403	protein_coding
32.9371	-0.137485	0.19877	-0.691391	0.48932	0.719801	PHF5A	ENSG00000100410	protein_coding
165.726	0.0198575	0.111926	0.162374	0.871012	0.945822	ACO2	ENSG00000100412	protein_coding
64.1388	-0.30577	0.23652	-1.30831	0.190767	0.415562	POLR3H	ENSG00000100413	protein_coding
105.906	-0.0783791	0.122177	-0.642185	0.520753	0.742859	TRMU	ENSG00000100416	protein_coding
80.7564	0.300074	0.139055	2.15814	0.030917	0.11921	PMM1	ENSG00000100417	protein_coding
54.0891	0.318273	0.205534	1.54653	0.121977	0.311048	DESI1	ENSG00000100418	protein_coding
103.975	0.369553	0.165211	2.25308	0.0242538	0.0995144	CERK	ENSG00000100422	protein_coding
54.2115	0.0661743	0.172171	0.379779	0.704109	0.860398	BRD1	ENSG00000100425	protein_coding
30.9043	0.214464	0.218692	0.936444	0.349045	0.59908	ZBED4	ENSG00000100426	protein_coding
0.248377	0.099427	0.158464	0.576118	0.564535	NA	MLC1	ENSG00000100427	protein_coding
23.3786	0.233736	0.25328	0.932256	0.351204	0.600593	HDAC10	ENSG00000100429	protein_coding
72.0455	0.637228	0.168592	3.74974	0.000177021	0.00183	ABHD4	ENSG00000100439	protein_coding
95.4503	0.00518067	0.149151	0.0377152	0.969915	0.987938	KHNYN	ENSG00000100441	protein_coding
66.8796	0.196764	0.132732	1.48411	0.137778	0.336672	FKBP3	ENSG00000100442	protein_coding
209.34	-0.537111	0.105339	-5.09768	3.43849e-07	7.89035e-06	SDR39U1	ENSG00000100445	protein_coding
10.7132	0.255449	0.344336	0.86598	0.386501	0.634831	GZMH	ENSG00000100450	protein_coding
7.95393	1.72897	0.356304	4.95258	7.32353e-07	1.5511e-05	GZMB	ENSG00000100453	protein_coding
194.69	-0.0948634	0.136902	-0.696685	0.486	0.717156	RBM23	ENSG00000100461	protein_coding
[truncated: 20,873 more rows]

## Sheet: SF Treg vs. PB Treg
baseMean	log2FoldChange	lfcSE	stat	pvalue	padj	gene	ensembl	biotype
5.58075	-2.03915	0.375525	-6.25062	4.08824e-10	1.27353e-08	TSPAN6	ENSG00000000003	protein_coding
92.7885	-0.263227	0.130559	-2.00244	0.0452375	0.133186	DPM1	ENSG00000000419	protein_coding
83.4156	4.32196e-05	0.208208	-0.00725181	0.994214	0.997241	SCYL3	ENSG00000000457	protein_coding
36.5048	-0.199697	0.2354	-0.850329	0.395142	0.593259	C1orf112	ENSG00000000460	protein_coding
1.2682	-0.00397652	0.304895	-0.274893	0.783398	0.882559	FGR	ENSG00000000938	protein_coding
0.405688	0.170229	0.175432	0.787923	0.430742	NA	CFH	ENSG00000000971	protein_coding
48.7137	1.00011	0.180318	5.58017	2.40279e-08	5.32485e-07	FUCA2	ENSG00000001036	protein_coding
20.9908	0.152522	0.289705	0.599079	0.54912	0.722158	GCLC	ENSG00000001084	protein_coding
140.658	-0.851287	0.128122	-6.61743	3.65497e-11	1.338e-09	NFYA	ENSG00000001167	protein_coding
13.8465	-0.788021	0.29501	-2.70472	0.00683613	0.0309302	STPG1	ENSG00000001460	protein_coding
240.571	-0.484505	0.134491	-3.64116	0.000271417	0.00209789	NIPAL3	ENSG00000001461	protein_coding
151.53	-0.182203	0.129838	-1.39303	0.163611	0.333732	LAS1L	ENSG00000001497	protein_coding
19.2425	-0.451288	0.250502	-1.76277	0.0779394	0.197665	ENPP4	ENSG00000001561	protein_coding
107.918	0.191957	0.211794	0.935748	0.349403	0.548829	ANKIB1	ENSG00000001629	protein_coding
61.7752	-0.0922917	0.246502	-0.382488	0.7021	0.832256	CYP51A1	ENSG00000001630	protein_coding
81.8613	-0.178427	0.174048	-1.02729	0.304285	0.502174	KRIT1	ENSG00000001631	protein_coding
34.5747	-0.390133	0.241275	-1.60318	0.108896	0.251064	RAD52	ENSG00000002016	protein_coding
41.7909	0.302938	0.191718	1.58847	0.11218	0.256133	BAD	ENSG00000002330	protein_coding
249.772	1.03765	0.220729	4.68869	2.74958e-06	3.83085e-05	LAP3	ENSG00000002549	protein_coding
388.517	0.988792	0.173973	5.68394	1.31629e-08	3.06516e-07	CD99	ENSG00000002586	protein_coding
7.30636	-0.0170802	0.372243	0.618836	0.536025	0.712545	HS3ST1	ENSG00000002587	protein_coding
0.288119	-0.06996	0.257268	-0.275387	0.783019	NA	WNT16	ENSG00000002745	protein_coding
0.830552	-0.00552327	0.265411	0.303504	0.761505	0.869458	HECW1	ENSG00000002746	protein_coding
247.254	-0.227002	0.147408	-1.52906	0.126249	0.278846	MAD1L1	ENSG00000002822	protein_coding
374.383	0.694276	0.136195	5.08758	3.62656e-07	6.28274e-06	LASP1	ENSG00000002834	protein_coding
73.5368	0.347764	0.205306	1.70957	0.0873446	0.214944	SNX11	ENSG00000002919	protein_coding
0.0797082	-0.0275316	0.175016	-0.171796	0.863598	NA	TMEM176A	ENSG00000002933	protein_coding
534.689	-0.202752	0.12251	-1.66058	0.096798	0.230944	M6PR	ENSG00000003056	protein_coding
0.141476	0.0274479	0.175016	0.134232	0.893219	NA	KLHL13	ENSG00000003096	protein_coding
52.8465	1.05178	0.246639	4.13471	3.55411e-05	0.000359769	ICA1	ENSG00000003147	protein_coding
1.25453	-0.795941	0.346603	-2.26564	0.0234733	0.0808564	DBNDD1	ENSG00000003249	protein_coding
26.2569	-0.201599	0.241581	-0.840473	0.400643	0.597943	ALS2	ENSG00000003393	protein_coding
49.7335	-1.01507	0.251784	-4.03028	5.57108e-05	0.000537886	CASP10	ENSG00000003400	protein_coding
797.23	0.715248	0.103349	6.92444	4.37706e-12	1.83881e-10	CFLAR	ENSG00000003402	protein_coding
7.78631	-0.939341	0.338247	-2.72066	0.00651514	0.0297544	TFPI	ENSG00000003436	protein_coding
78.392	-0.211397	0.190689	-1.0737	0.282958	0.479043	NDUFAF7	ENSG00000003509	protein_coding
673.155	-0.350923	0.10528	-3.36405	0.000768088	0.00512041	RBM5	ENSG00000003756	protein_coding
6.1651	-0.334851	0.357698	-0.930204	0.352266	0.551375	MTMR7	ENSG00000003987	protein_coding
207.028	0.613555	0.122347	5.01854	5.20649e-07	8.63069e-06	ARF5	ENSG00000004059	protein_coding
58.0623	0.58269	0.162745	3.57366	0.000352027	0.00261784	SARM1	ENSG00000004139	protein_coding
83.5088	0.483861	0.188752	2.5498	0.0107783	0.0446214	POLDIP2	ENSG00000004142	protein_coding
36.6588	-0.394926	0.32154	-1.14593	0.251825	0.444286	PLXND1	ENSG00000004399	protein_coding
196.294	0.393084	0.147442	2.65986	0.00781739	0.0343624	AK2	ENSG00000004455	protein_coding
16.2118	-0.881495	0.359154	-2.45527	0.014078	0.0545092	CD38	ENSG00000004468	protein_coding
124.874	-0.106382	0.146799	-0.714437	0.474957	0.663509	FKBP4	ENSG00000004478	protein_coding
43.6384	-0.405522	0.218035	-1.97776	0.047956	0.139148	KDM1A	ENSG00000004487	protein_coding
533.385	-0.282797	0.176865	-1.80127	0.0716599	0.186474	RBM6	ENSG00000004534	protein_coding
6.2027	0.382241	0.34243	1.10843	0.267676	0.46208	CAMKK1	ENSG00000004660	protein_coding
295.512	0.375609	0.119985	3.10166	0.00192436	0.0109821	RECQL	ENSG00000004700	protein_coding
85.1219	-0.252455	0.213944	-1.16253	0.24502	0.435491	CCDC132	ENSG00000004766	protein_coding
26.6764	0.28742	0.273865	1.13276	0.257314	0.450864	ARHGAP33	ENSG00000004777	protein_coding
95.3506	0.372106	0.126622	2.93661	0.00331816	0.0171949	NDUFAB1	ENSG00000004779	protein_coding
4.50932	-0.284715	0.371347	-0.768545	0.442163	0.634829	ZMYND10	ENSG00000004838	protein_coding
1.72395	-0.222191	0.217045	-0.56133	0.574573	0.741325	ABCB5	ENSG00000004846	protein_coding
26.639	0.435862	0.27938	1.55976	0.118816	0.266674	SLC25A13	ENSG00000004864	protein_coding
16.2419	-0.30544	0.339677	-0.906627	0.364604	0.563423	ST7	ENSG00000004866	protein_coding
137.632	0.27247	0.160913	1.68028	0.0929028	0.224539	CDC27	ENSG00000004897	protein_coding
47.1359	0.301434	0.214944	1.4082	0.159072	0.327303	HCCS	ENSG00000004961	protein_coding
42.132	-0.381629	0.196072	-1.97436	0.0483408	0.140019	DVL2	ENSG00000004975	protein_coding
62.2089	0.160436	0.161237	1.05452	0.291644	0.487748	UPF1	ENSG00000005007	protein_coding
57.5149	0.5886	0.226129	2.48702	0.012882	0.050998	SKAP2	ENSG00000005020	protein_coding
426.654	0.0343733	0.13947	0.24404	0.8072	0.898288	SLC25A5	ENSG00000005022	protein_coding
160.611	-0.374889	0.194461	-1.92158	0.0546586	0.153159	CCDC109B	ENSG00000005059	protein_coding
105.504	0.0342834	0.124748	0.282609	0.777477	0.879308	POLR2J	ENSG00000005075	protein_coding
22.7504	0.00558458	0.250611	0.0171698	0.986301	0.993038	DHX33	ENSG00000005100	protein_coding
60.6482	0.663349	0.361106	1.87975	0.060142	0.164286	MEOX1	ENSG00000005102	protein_coding
87.3049	-0.331011	0.163213	-2.03357	0.0419947	0.12574	LIG3	ENSG00000005156	protein_coding
116.533	-0.442518	0.141028	-3.1507	0.00162881	0.00955893	RPAP3	ENSG00000005175	protein_coding
8.15231	-1.18096	0.365392	-3.33078	0.000866042	0.00564037	ACSM3	ENSG00000005187	protein_coding
2.66276	1.02072	0.371076	2.67778	0.0074112	0.0330789	AC004381.6	ENSG00000005189	protein_coding
104.454	-0.0582643	0.160232	-0.345152	0.72998	0.849209	CIAPIN1	ENSG00000005194	protein_coding
87.3096	-0.574532	0.160574	-3.57227	0.0003539	0.0026272	SPPL2B	ENSG00000005206	processed_transcript
16.8038	1.02436	0.227095	4.62056	3.82698e-06	5.12437e-05	FAM214B	ENSG00000005238	protein_coding
1.2646	0.232499	0.177511	1.29528	NA	NA	PRKAR2B	ENSG00000005249	protein_coding
508.429	-1.0454	0.119545	-8.77514	1.70687e-18	1.71831e-16	MSL3	ENSG00000005302	protein_coding
242.654	-0.301443	0.151834	-1.94987	0.0511912	0.145869	CREBBP	ENSG00000005339	protein_coding
30.0022	1.2308	0.294154	4.14535	3.39302e-05	0.000345368	BZRAP1	ENSG00000005379	protein_coding
0.517533	0.306334	0.218194	1.08366	0.278518	NA	MPO	ENSG00000005381	protein_coding
0	NA	NA	NA	NA	NA	PON1	ENSG00000005421	protein_coding
34.0106	-0.256498	0.221933	-1.1481	0.250927	0.443082	GCFC2	ENSG00000005436	protein_coding
135.082	0.0782588	0.129743	0.609602	0.542125	0.717187	WDR54	ENSG00000005448	protein_coding
40.0006	-0.0816928	0.212594	-0.392705	0.694538	0.826864	CROT	ENSG00000005469	protein_coding
903.87	-0.313449	0.104966	-2.97858	0.0028959	0.0153643	KMT2E	ENSG00000005483	protein_coding
382.152	-0.214293	0.210861	-1.01458	0.310305	0.508804	RHBDD2	ENSG00000005486	protein_coding
0.338242	-0.19705	0.243246	-0.799979	0.423723	NA	SOX8	ENSG00000005513	protein_coding
115.335	0.117405	0.142865	0.780255	0.435241	0.628241	IBTK	ENSG00000005700	protein_coding
112.5	-0.431837	0.146248	-2.93512	0.00333417	0.017267	ZNF195	ENSG00000005801	protein_coding
462.386	-0.0260503	0.132752	-0.214402	0.830234	0.911987	MYCBP2	ENSG00000005810	protein_coding
45.8488	-0.672254	0.223541	-3.00983	0.00261392	0.0141217	FBXL3	ENSG00000005812	protein_coding
805.548	0.695565	0.131061	5.27491	1.32821e-07	2.53511e-06	ITGAL	ENSG00000005844	protein_coding
89.6266	-0.0832068	0.163433	-0.509487	0.610411	0.768893	PDK2	ENSG00000005882	protein_coding
20.4331	0.902428	0.270894	3.58711	0.000334362	0.00250809	ITGA3	ENSG00000005884	protein_coding
214.903	0.110313	0.196862	0.523353	0.600728	0.76141	ZFX	ENSG00000005889	protein_coding
241.98	0.797163	0.121061	6.56424	5.22983e-11	1.88525e-09	LAMP2	ENSG00000005893	protein_coding
265.623	0.320657	0.156711	2.0467	0.0406876	0.123054	GGNBP2	ENSG00000005955	protein_coding
0.623308	0.311634	0.29582	1.08893	0.276184	NA	ITGA2B	ENSG00000005961	protein_coding
165.295	0.892076	0.181925	4.88686	1.02455e-06	1.5794e-05	GDE1	ENSG00000006007	protein_coding
248.126	0.276462	0.162083	1.714	0.086529	0.213733	C19orf60	ENSG00000006015	protein_coding
0.591676	0.052615	0.327375	0.0345678	0.972424	NA	CRLF1	ENSG00000006016	protein_coding
68.5928	0.168966	0.214537	0.808285	0.418926	0.613909	OSBPL7	ENSG00000006025	protein_coding
100.34	-0.0296961	0.141726	-0.241926	0.808837	0.899313	MAP3K14	ENSG00000006062	processed_transcript
3.56447	1.62475	0.361561	4.73466	2.19418e-06	3.12023e-05	CCL3	ENSG00000006075	protein_coding
221.096	0.340698	0.151461	2.23159	0.0256418	0.0864938	SYNRG	ENSG00000006114	protein_coding
0.183676	-0.0770053	0.175016	-0.402191	0.687544	NA	TMEM132A	ENSG00000006118	protein_coding
669.298	0.548186	0.106695	5.12484	2.97796e-07	5.25278e-06	AP2B1	ENSG00000006125	protein_coding
41.2934	-0.388742	0.224454	-1.72238	0.0850005	0.211095	ZNF263	ENSG00000006194	protein_coding
0.308906	-0.638849	0.322755	-0.513194	0.607815	NA	CX3CL1	ENSG00000006210	protein_coding
53.7904	0.62836	0.261823	2.42175	0.0154461	0.0584764	SPATA20	ENSG00000006282	protein_coding
3.71085	1.5053	0.360733	4.01387	5.97324e-05	0.000571038	TNFRSF12A	ENSG00000006327	protein_coding
34.9506	-0.368059	0.311908	-1.12934	0.258755	0.452434	MAP3K9	ENSG00000006432	protein_coding
210.653	-0.307836	0.124766	-2.46529	0.0136903	0.053383	RALA	ENSG00000006451	protein_coding
3.19354	-0.242507	0.372791	-0.652209	0.514266	0.696402	BAIAP2L1	ENSG00000006453	protein_coding
104.651	-1.2165	0.247418	-4.88479	1.03539e-06	1.59164e-05	KDM7A	ENSG00000006459	protein_coding
0.25382	0.0943354	0.175018	0.449444	0.653111	NA	ETV1	ENSG00000006468	protein_coding
96.4656	0.0508729	0.146949	0.373535	0.70875	0.836655	AGK	ENSG00000006530	protein_coding
2.22093	0.046146	0.320193	-1.13754	0.255311	0.448759	ALDH3B1	ENSG00000006534	protein_coding
14.4374	1.06459	0.291726	3.596	0.000323149	0.00243728	TTC22	ENSG00000006555	protein_coding
252.038	1.38016	0.161931	8.4797	2.25777e-17	2.02586e-15	PHTF2	ENSG00000006576	protein_coding
50.2283	-0.552054	0.19124	-2.89391	0.00380475	0.0192041	FARP2	ENSG00000006607	protein_coding
40.9384	0.242709	0.159403	1.54084	0.123355	0.274177	GGCT	ENSG00000006625	protein_coding
91.9211	0.0416759	0.17989	0.206651	0.836282	0.915559	DBF4	ENSG00000006634	protein_coding
1.24265	-0.870141	0.367189	-2.00826	0.0446154	0.131795	TBXA2R	ENSG00000006638	protein_coding
207.297	-0.705079	0.186576	-3.80218	0.000143429	0.0012094	IFRD1	ENSG00000006652	protein_coding
78.6842	0.0824535	0.176264	0.476419	0.633776	0.78544	COX10	ENSG00000006695	protein_coding
11.5706	-0.555119	0.373284	-1.55415	0.12015	0.268969	GTF2IRD1	ENSG00000006704	protein_coding
141.225	-0.261169	0.17668	-1.47653	0.139801	0.299405	PAF1	ENSG00000006712	protein_coding
132.146	0.349105	0.179731	1.93937	0.0524565	0.148395	VPS41	ENSG00000006715	protein_coding
6.95346	-0.873308	0.357226	-2.49022	0.0127664	0.0507292	ARHGAP44	ENSG00000006740	protein_coding
214.503	0.415296	0.130532	3.20096	0.0013697	0.00828039	ELAC2	ENSG00000006744	protein_coding
0.0679971	-0.0274702	0.175016	-0.153249	0.878202	NA	SCIN	ENSG00000006747	protein_coding
17.7003	1.44115	0.331493	4.39509	1.10729e-05	0.000129563	ARSD	ENSG00000006756	protein_coding
11.7309	-0.956766	0.338193	-2.87825	0.00399893	0.0199765	PNPLA4	ENSG00000006757	protein_coding
25.4959	-0.126352	0.27128	-0.465871	0.641308	0.790679	ADIPOR2	ENSG00000006831	protein_coding
1.58527	-0.474007	0.374863	-1.03862	0.29898	0.496147	CDKL3	ENSG00000006837	protein_coding
2.04541	0.0480568	0.373142	0.0901911	0.928135	0.964426	PRSS21	ENSG00000007038	protein_coding
7.33892	0.675214	0.343875	1.95228	0.0509047	0.14534	MARK4	ENSG00000007047	protein_coding
42.5631	0.266728	0.172791	1.54118	0.123273	0.274067	CCDC124	ENSG00000007080	protein_coding
55.9087	-0.143006	0.189133	-0.715478	0.474314	0.663019	CEACAM21	ENSG00000007129	protein_coding
211.965	0.580322	0.151582	3.84647	0.000119834	0.00103693	PAFAH1B1	ENSG00000007168	protein_coding
1.41893	-0.0784264	0.284248	-0.112357	0.91054	0.955205	NOS2	ENSG00000007171	protein_coding
0.284517	-0.0329033	0.293245	-0.121869	0.903003	NA	DNAH9	ENSG00000007174	protein_coding
189.708	0.200885	0.162554	1.26664	0.205285	0.388439	KIAA0100	ENSG00000007202	protein_coding
0.203174	0.00061246	0.20536	-0.0281899	0.977511	NA	GAS7	ENSG00000007237	protein_coding
58.3871	0.0448497	0.151981	0.318374	0.750201	0.863184	TRAPPC6A	ENSG00000007255	protein_coding
1.32561	0.523287	0.338506	1.31808	NA	NA	MATK	ENSG00000007264	protein_coding
114.748	1.46446	0.195824	7.45467	9.00964e-14	4.82952e-12	CD79B	ENSG00000007312	protein_coding
0.472376	-0.0878993	0.191507	-0.128803	0.897513	NA	SCN4A	ENSG00000007314	protein_coding
42.4605	-0.388771	0.2082	-1.88073	0.0600088	0.164058	ST7L	ENSG00000007341	protein_coding
4.13652	0.153553	0.374012	0.231496	0.81693	0.903867	TKTL1	ENSG00000007350	protein_coding
2.48772	0.141752	0.372523	0.354131	0.72324	0.843866	PAX6	ENSG00000007372	protein_coding
24.579	0.453475	0.295053	1.48865	0.136578	0.294259	RPUSD1	ENSG00000007376	protein_coding
255.992	-0.739946	0.130895	-5.63626	1.73782e-08	3.97079e-07	LUC7L	ENSG00000007392	protein_coding
2.90933	-0.544809	0.366255	-1.48074	0.138676	0.297769	CACNA2D2	ENSG00000007402	protein_coding
2.29128	-0.311601	0.339952	-0.97654	0.328797	0.527852	BAIAP3	ENSG00000007516	protein_coding
8.92566	0.133007	0.282104	0.626641	0.530895	0.708174	TSR3	ENSG00000007520	protein_coding
47.4038	-0.0118861	0.17623	-0.0392624	0.968681	0.983787	PIGQ	ENSG00000007541	protein_coding
39.0439	0.231802	0.278999	0.828773	0.407233	0.604248	CRAMP1L	ENSG00000007545	protein_coding
0.687334	-0.0946599	0.328636	-0.202103	0.839836	NA	TEAD3	ENSG00000007866	protein_coding
0.361978	0.0267361	0.295069	0.101253	0.919349	NA	SELE	ENSG00000007908	protein_coding
85.2354	0.0610915	0.153427	0.383095	0.701649	0.831902	DNAJC11	ENSG00000007923	protein_coding
0.0689929	-0.0199403	0.175016	-0.116155	0.90753	NA	FMO3	ENSG00000007933	protein_coding
36.8044	-0.609752	0.285979	-2.11608	0.0343378	0.108501	MYLIP	ENSG00000007944	protein_coding
12.7023	0.923182	0.36636	2.44285	0.0145718	0.0559099	E2F2	ENSG00000007968	protein_coding
416.504	0.405544	0.115136	3.52285	0.000426935	0.00309153	PSMB1	ENSG00000008018	protein_coding
62.2743	0.0155372	0.188549	0.0634018	0.949447	0.975443	JARID2	ENSG00000008083	protein_coding
7.28836	-1.16659	0.364185	-3.24662	0.00116784	0.00723763	CDKL5	ENSG00000008086	protein_coding
84.4012	-0.504881	0.193708	-2.62484	0.00866886	0.0373494	CDK11A	ENSG00000008128	protein_coding
43.908	0.406507	0.240276	1.62667	0.103807	0.243375	NADK	ENSG00000008130	protein_coding
18.455	0.357043	0.290532	1.26841	0.204653	0.387657	DLEC1	ENSG00000008226	protein_coding
10.3084	-0.36367	0.350433	-1.08254	0.279012	0.474214	CYTH3	ENSG00000008256	protein_coding
9.93481	-0.516369	0.370949	-1.483	0.138074	0.296784	ADAM22	ENSG00000008277	protein_coding
229.751	-0.426512	0.148961	-2.85438	0.00431207	0.0211945	SYPL1	ENSG00000008282	protein_coding
12.6631	0.272908	0.363761	0.758462	0.448175	0.639839	CYB561	ENSG00000008283	protein_coding
86.474	0.0939329	0.195149	0.528341	0.597263	0.759341	SPAG9	ENSG00000008294	protein_coding
43.3327	0.0499294	0.280605	0.204835	0.837701	0.915863	CELSR3	ENSG00000008300	protein_coding
17.0699	-0.557173	0.317673	-1.88408	0.059554	0.163247	AASS	ENSG00000008311	protein_coding
0.48291	0.0477218	0.283803	0.188351	0.850601	NA	PLEKHG6	ENSG00000008323	protein_coding
98.1228	-0.174927	0.124619	-1.39577	0.162783	0.332771	SS18L2	ENSG00000008324	protein_coding
3.80978	0.075159	0.364926	0.316383	0.751712	0.864046	MPND	ENSG00000008382	protein_coding
0.0497246	-0.019971	0.175016	-0.125428	0.900184	NA	MGST1	ENSG00000008394	protein_coding
139.822	-0.224678	0.170857	-1.31568	0.18828	0.367001	CRY1	ENSG00000008405	protein_coding
0.582164	-0.275279	0.288185	-0.978567	0.327794	NA	NFIX	ENSG00000008441	protein_coding
287.635	0.318481	0.175757	1.81118	0.0701138	0.183451	ST3GAL1	ENSG00000008513	protein_coding
4.58961	0.3258	0.358267	1.28045	0.200386	0.382139	MMP25	ENSG00000008516	protein_coding
1940.66	1.4462	0.17678	8.17454	2.96998e-16	2.33497e-14	IL32	ENSG00000008517	protein_coding
110.177	-0.337447	0.188663	-1.77712	0.0755484	0.193456	PKD1	ENSG00000008710	protein_coding
0.190467	0.000719148	0.202885	-0.00577917	0.995389	NA	MAPK8IP2	ENSG00000008735	protein_coding
167.727	0.132992	0.12425	1.06513	0.286815	0.483147	MED24	ENSG00000008838	protein_coding
13.5212	0.0942185	0.342944	0.358445	0.720011	0.84218	RHOBTB2	ENSG00000008853	protein_coding
157.899	-0.338887	0.127242	-2.65884	0.00784095	0.0344476	HEATR5B	ENSG00000008869	protein_coding
156.638	-0.513504	0.171138	-2.93858	0.00329719	0.017113	SEC62	ENSG00000008952	protein_coding
2354.75	-1.27972	0.150159	-8.51931	1.60502e-17	1.46402e-15	RPS20	ENSG00000008988	protein_coding
1278.64	-0.481933	0.103118	-4.69516	2.66403e-06	3.72423e-05	CSDE1	ENSG00000009307	protein_coding
74.0208	0.140471	0.185158	0.794057	0.427162	0.621306	UBE3C	ENSG00000009335	protein_coding
110.194	0.00703459	0.230392	0.0175652	0.985986	0.992781	REV3L	ENSG00000009413	protein_coding
27.8173	-0.162245	0.293168	-0.551902	0.581015	0.746503	TENM1	ENSG00000009694	protein_coding
2.19584	-1.12958	0.369486	-3.02473	0.00248857	0.0135509	MASP2	ENSG00000009724	protein_coding
0.374809	-0.0336786	0.280348	0.0463105	0.963063	NA	IYD	ENSG00000009765	protein_coding
71.6741	-0.239563	0.166684	-1.43172	0.152223	0.317886	FAM76A	ENSG00000009780	protein_coding
984.02	-0.123974	0.10957	-1.13463	0.256531	0.449993	TRAF3IP3	ENSG00000009790	protein_coding
20.3439	-0.330321	0.324233	-0.983388	0.325416	0.524721	POMT2	ENSG00000009830	protein_coding
181.91	-0.261117	0.142169	-1.85163	0.0640786	0.171548	VTA1	ENSG00000009844	protein_coding
1.04915	-0.172538	0.362401	-0.547805	0.583826	0.748657	MLXIPL	ENSG00000009950	protein_coding
108.373	0.0465103	0.182658	0.278526	0.780608	0.880567	BAZ1B	ENSG00000009954	protein_coding
43.9705	0.208424	0.242427	0.898648	0.36884	0.567156	RANBP9	ENSG00000010017	protein_coding
104.142	3.14376	0.224004	13.9349	3.88634e-44	1.0604e-40	ETV7	ENSG00000010030	protein_coding
72.5185	-0.469719	0.199615	-2.37485	0.017556	0.0645799	SPRTN	ENSG00000010072	protein_coding
91.5463	-0.00407723	0.147625	-0.0521794	0.958386	0.979022	METTL13	ENSG00000010165	protein_coding
23.6057	0.335106	0.254962	1.32263	0.18596	0.363768	DYRK4	ENSG00000010219	protein_coding
766.952	-0.323486	0.131083	-2.49934	0.0124423	0.0497983	ZNF207	ENSG00000010244	protein_coding
415.285	0.25532	0.0941959	2.70914	0.00674574	0.0306136	UQCRC1	ENSG00000010256	protein_coding
27.3918	0.463297	0.255886	1.86384	0.0623445	0.168463	STARD3NL	ENSG00000010270	protein_coding
16.6665	1.88136	0.341633	5.24631	1.55175e-07	2.93463e-06	CD9	ENSG00000010278	protein_coding
128.323	0.11935	0.172013	0.680284	0.496324	0.68137	NCAPD2	ENSG00000010292	protein_coding
64.5289	0.31054	0.196168	1.57367	0.115564	0.261391	IFFO1	ENSG00000010295	protein_coding
10.3546	1.09516	0.280487	3.95678	7.59675e-05	0.000701704	GIPR	ENSG00000010310	protein_coding
13.4236	0.187776	0.294779	0.646711	0.517819	0.699206	PHF7	ENSG00000010318	protein_coding
21.822	1.74139	0.359596	5.06092	4.17247e-07	7.0872e-06	SEMA3G	ENSG00000010319	protein_coding
244.933	-0.138943	0.10642	-1.30156	0.193067	0.373204	NISCH	ENSG00000010322	protein_coding
0.180812	-0.0307981	0.175016	-0.199617	0.84178	NA	STAB1	ENSG00000010327	protein_coding
18.7624	0.000992371	0.209677	0.00229364	0.99817	0.999138	FUZ	ENSG00000010361	protein_coding
0.246017	0.082931	0.210757	0.325731	0.744628	NA	SLC6A13	ENSG00000010379	protein_coding
718.226	-0.273315	0.14327	-1.89774	0.0577301	0.159405	IDS	ENSG00000010404	protein_coding
94.5813	-0.288261	0.17005	-1.71842	0.0857201	0.212403	ZNF200	ENSG00000010539	protein_coding
995.284	0.870225	0.109187	7.95535	1.78632e-15	1.23916e-13	CD4	ENSG00000010610	protein_coding
9.42437	-0.513305	0.31354	-1.62506	0.104149	0.243828	LRRC23	ENSG00000010626	protein_coding
1.60124	-0.672873	0.312563	-2.75201	0.00592313	0.0275157	BTK	ENSG00000010671	protein_coding
9.59	0.684812	0.365057	1.86228	0.0625631	0.168869	HFE	ENSG00000010704	protein_coding
55.1261	-0.733991	0.184873	-3.91503	9.03948e-05	0.000812046	SCMH1	ENSG00000010803	protein_coding
569.43	-0.45585	0.16335	-2.8033	0.00505833	0.0241298	FYN	ENSG00000010810	protein_coding
503.329	-1.00766	0.133486	-7.5389	4.73957e-14	2.60834e-12	HIVEP2	ENSG00000010818	protein_coding
154.026	0.378932	0.160225	2.36213	0.0181702	0.0662816	TCEB3	ENSG00000011007	protein_coding
133.809	0.372316	0.15386	2.42152	0.0154558	0.0584861	LYPLA2	ENSG00000011009	protein_coding
57.5412	-0.610752	0.217305	-2.75629	0.00584603	0.0272188	CLCN6	ENSG00000011021	protein_coding
2.00869	-0.111449	0.340842	0.431447	0.666143	0.808559	MRC2	ENSG00000011028	protein_coding
12.8841	-0.0886057	0.369345	-0.210542	0.833245	0.913653	NME2	ENSG00000011052	protein_coding
0.454562	-0.213793	0.210923	-0.883291	0.377079	NA	TSPAN9	ENSG00000011105	protein_coding
48.1903	0.17647	0.2159	0.813041	0.416194	0.611549	BTBD7	ENSG00000011114	protein_coding
97.2767	0.52525	0.205381	2.57726	0.00995869	0.0419541	APBA3	ENSG00000011132	protein_coding
46.2713	-0.274141	0.165012	-1.65361	0.0982064	0.23336	MKS1	ENSG00000011143	protein_coding
30.4366	0.198058	0.212163	0.941591	0.346402	0.545968	ABHD5	ENSG00000011198	protein_coding
64.6668	-0.470848	0.158416	-2.95346	0.00314229	0.0164487	AKAP8L	ENSG00000011243	protein_coding
36.5157	-0.417803	0.25226	-1.65797	0.0973243	0.231731	MBTD1	ENSG00000011258	protein_coding
190.992	-0.396364	0.0974603	-4.06285	4.8477e-05	0.000474144	UTP18	ENSG00000011260	protein_coding
361.857	-0.902791	0.121939	-7.40412	1.32022e-13	6.79028e-12	RNF216	ENSG00000011275	protein_coding
161.884	-0.415998	0.240523	-1.74304	0.081326	0.204056	TTC19	ENSG00000011295	protein_coding
355.125	-0.0526455	0.143341	-0.361885	0.717438	0.841581	PTBP1	ENSG00000011304	protein_coding
69.1454	-0.397065	0.182484	-2.21347	0.0268653	0.0896052	LARS2	ENSG00000011376	protein_coding
105.274	-0.534251	0.217907	-2.42128	0.0154659	0.0585111	PIK3C2A	ENSG00000011405	protein_coding
6.31882	-0.677404	0.368077	-1.86403	0.0623179	0.168419	PLAUR	ENSG00000011422	protein_coding
1.84973	0.532869	0.31039	1.91874	0.0550169	0.15385	ANLN	ENSG00000011426	protein_coding
14.0103	0.117783	0.244761	0.447869	0.654248	0.800435	WIZ	ENSG00000011451	protein_coding
105.371	0.0680338	0.180611	0.397258	0.691177	0.824221	RABGAP1	ENSG00000011454	protein_coding
13.974	-0.672779	0.311897	-2.11755	0.0342131	0.108195	QPCTL	ENSG00000011478	protein_coding
64.7182	0.447916	0.140018	3.18756	0.00143477	0.00862322	PPP5C	ENSG00000011485	protein_coding
197.359	-0.593273	0.134163	-4.41762	9.97956e-06	0.000118279	CEP68	ENSG00000011523	protein_coding
12.2974	-0.00190742	0.333612	-0.00562603	0.995511	0.997796	MAP4K3	ENSG00000011566	protein_coding
22.3512	2.28401	0.350664	6.51082	7.47434e-11	2.6481e-09	ZBTB32	ENSG00000011590	protein_coding
0.858673	0.20113	0.353611	0.803075	0.421931	0.616522	TYROBP	ENSG00000011600	protein_coding
76.1813	-0.0320785	0.191285	-0.195778	0.844784	0.918739	TMEM159	ENSG00000011638	protein_coding
12.7551	0.383149	0.3435	1.13024	0.258376	0.452198	BRCA1	ENSG00000012048	protein_coding
98.3122	0.423279	0.154402	2.73818	0.00617805	0.0284995	ERCC1	ENSG00000012061	protein_coding
0.416582	-0.233022	0.284158	-0.831835	0.405502	NA	CD22	ENSG00000012124	protein_coding
0.655012	0.00131477	0.324087	-0.097095	0.922651	NA	SEMA3B	ENSG00000012171	processed_transcript
37.2375	0.175033	0.2234	0.773398	0.439287	0.632479	MBTPS2	ENSG00000012174	protein_coding
12.6133	-0.122076	0.272476	-0.420635	0.674021	0.81261	PRICKLE3	ENSG00000012211	protein_coding
0.138203	0.0470167	0.175016	0.270372	0.786874	NA	LTF	ENSG00000012223	protein_coding
37.3845	0.335893	0.258276	1.30488	0.191933	0.371796	EXTL3	ENSG00000012232	protein_coding
480.234	0.329528	0.150708	2.18497	0.0288914	0.094868	ELOVL5	ENSG00000012660	protein_coding
1.43017	-0.382845	0.309296	-1.17003	0.241991	0.431781	ALOX5	ENSG00000012779	protein_coding
558.119	-0.106363	0.114077	-0.983458	0.325382	0.524721	CALCOCO1	ENSG00000012822	protein_coding
145.735	0.320592	0.164309	1.91497	0.0554958	0.154874	UBR7	ENSG00000012963	protein_coding
40.6093	-0.573815	0.257249	-2.2303	0.0257275	0.0867255	MAP4K5	ENSG00000012983	protein_coding
22.1508	1.3127	0.288534	4.49336	7.01097e-06	8.72935e-05	EHD3	ENSG00000013016	protein_coding
185.707	0.174575	0.11323	1.5484	0.121527	0.271173	PSMC4	ENSG00000013275	protein_coding
234.201	0.0415417	0.126999	0.317653	0.750748	0.863279	MAN2B2	ENSG00000013288	protein_coding
3.01051	-0.126372	0.178761	-1.6703	0.09486	0.227637	SLC7A14	ENSG00000013293	protein_coding
0.197551	0.0551589	0.225158	0.239871	0.81043	NA	CLDN11	ENSG00000013297	protein_coding
191.549	-0.0939182	0.112051	-0.83227	0.405257	0.602408	SLC25A39	ENSG00000013306	protein_coding
656.378	0.787861	0.153925	5.10887	3.24084e-07	5.66804e-06	MVP	ENSG00000013364	protein_coding
190.086	-0.108052	0.154904	-0.720293	0.471345	0.660359	NUB1	ENSG00000013374	protein_coding
66.254	-0.103565	0.23027	-0.476909	0.633427	0.785244	PGM3	ENSG00000013375	protein_coding
28.8632	-0.893654	0.236515	-3.93203	8.42326e-05	0.00076411	RWDD2A	ENSG00000013392	protein_coding
1356.29	-0.765309	0.0975532	-7.88025	3.26736e-15	2.19285e-13	CLK1	ENSG00000013441	protein_coding
42.3756	-0.345266	0.255393	-1.42125	0.155244	0.321793	POLR3B	ENSG00000013503	protein_coding
101.719	-0.542175	0.172133	-3.12508	0.00177757	0.0102794	ANGEL1	ENSG00000013523	protein_coding
109.149	0.601142	0.210018	2.84846	0.0043932	0.0215292	RNF14	ENSG00000013561	protein_coding
14.4761	0.469513	0.30692	1.51402	0.130022	0.284628	DNASE1L1	ENSG00000013563	protein_coding
97.9262	-0.806765	0.229721	-3.60785	0.000308745	0.00234794	DDX11	ENSG00000013573	protein_coding
27.7388	-0.468908	0.199097	-2.29846	0.0215359	0.0756987	HEBP1	ENSG00000013583	protein_coding
5.42328	0.139168	0.365159	0.215358	0.829488	0.911774	GPRC5A	ENSG00000013588	protein_coding
4.28954	1.91895	0.365997	5.22228	1.76733e-07	3.28958e-06	MAMLD1	ENSG00000013619	protein_coding
185.184	-0.511162	0.168735	-3.01134	0.00260102	0.0140704	CD6	ENSG00000013725	protein_coding
405.031	-0.209804	0.0912061	-2.30978	0.0209001	0.073903	TACC3	ENSG00000013810	protein_coding
141.875	-0.173965	0.12811	-1.39021	0.164464	0.334933	UFL1	ENSG00000014123	protein_coding
66.1469	0.173658	0.220163	0.789148	0.430026	0.623987	POLA2	ENSG00000014138	protein_coding
88.168	0.292662	0.149137	1.9653	0.049379	0.142274	ZC3H3	ENSG00000014164	protein_coding
341.139	0.708538	0.111601	6.34759	2.18711e-10	7.08022e-09	CAPN1	ENSG00000014216	protein_coding
348.693	0.0261988	0.0933225	0.274345	0.783819	0.882767	MDH1	ENSG00000014641	protein_coding
91.7151	0.266438	0.15389	1.70171	0.0888098	0.217544	SLC30A9	ENSG00000014824	protein_coding
2.58446	0.713346	0.375098	1.71728	0.0859278	0.212726	MTMR11	ENSG00000014914	protein_coding
88.7922	0.220753	0.154118	1.41081	0.1583	0.326244	COX15	ENSG00000014919	protein_coding
334.197	0.257173	0.116319	2.22667	0.0259694	0.0873407	CCDC88C	ENSG00000015133	protein_coding
59.5589	-0.42095	0.159929	-2.57628	0.00998692	0.0420408	YAF2	ENSG00000015153	protein_coding
74.4323	-0.0534591	0.195114	-0.320279	0.748757	0.862363	ZMYND11	ENSG00000015171	protein_coding
10.7064	0.281716	0.269669	1.05944	0.289398	0.48591	WAS	ENSG00000015285	protein_coding
102.721	0.75889	0.177867	4.27696	1.89465e-05	0.000207156	BID	ENSG00000015475	protein_coding
1173.81	-0.323009	0.106285	-3.05661	0.00223857	0.0124273	MATR3	ENSG00000015479	protein_coding
0.390627	-0.185135	0.206742	-0.731026	0.464763	NA	NPC1L1	ENSG00000015520	protein_coding
60.3037	-0.0330298	0.201754	-0.176872	0.859609	0.926192	XYLT2	ENSG00000015532	protein_coding
110.747	-1.28208	0.223254	-5.68463	1.31094e-08	3.057e-07	RGPD5	ENSG00000015568	protein_coding
204.577	0.0196675	0.136339	0.143795	0.885663	0.940401	NUDCD3	ENSG00000015676	protein_coding
8.74555	-0.25172	0.374544	-2.12536	NA	NA	CHDH	ENSG00000016391	protein_coding
55.4435	-0.0595019	0.177156	-0.331267	0.740443	0.85613	GLT8D1	ENSG00000016864	protein_coding
72.6527	0.317152	0.200319	1.57732	0.114721	0.260064	ATP2C1	ENSG00000017260	protein_coding
0.40616	-0.192054	0.294187	-0.671432	0.501946	NA	SRCIN1	ENSG00000017373	protein_coding
1.4026	0.193025	0.189566	1.2133	0.225015	0.413559	IGF1	ENSG00000017427	protein_coding
64.1971	0.688698	0.183751	3.72141	0.000198111	0.00160337	SLC38A5	ENSG00000017483	protein_coding
3.73887	-0.0751622	0.374335	-0.0988578	0.921251	0.960825	MAGIX	ENSG00000017621	protein_coding
90.4696	0.393925	0.176627	2.25159	0.0243482	0.0833567	RALBP1	ENSG00000017797	protein_coding
17.1129	-1.15048	0.298441	-3.87082	0.000108469	0.000952059	RUFY3	ENSG00000018189	protein_coding
5.50804	-0.954422	0.367505	-2.62902	0.00856305	0.0369997	SLC11A1	ENSG00000018280	protein_coding
11.0042	1.0499	0.341767	3.03569	0.0023999	0.0131548	WWTR1	ENSG00000018408	protein_coding
25.5922	0.188848	0.30512	0.658621	0.510139	0.69303	AGPS	ENSG00000018510	protein_coding
25.389	-0.0122273	0.261714	-0.0397653	0.96828	0.983489	CXorf56	ENSG00000018610	protein_coding
0.263957	0.0695021	0.193624	0.226674	0.820677	NA	ATP1A2	ENSG00000018625	protein_coding
80.6794	-0.180682	0.189841	-0.929514	0.352623	0.551876	TTC27	ENSG00000018699	protein_coding
23.3816	-0.464227	0.290064	-1.59442	0.110843	0.254204	ZNF582	ENSG00000018869	protein_coding
0.384024	-0.200886	0.246224	-0.730969	0.464798	NA	VSIG2	ENSG00000019102	protein_coding
8.4101	-0.926968	0.369107	-2.46001	0.0138934	0.0539082	PHLDB1	ENSG00000019144	protein_coding
0.662089	-0.153354	0.268461	-0.673372	0.500711	NA	CYP24A1	ENSG00000019186	protein_coding
0.724074	0.101422	0.32806	0.244752	0.806649	NA	PRDM11	ENSG00000019485	protein_coding
0.115921	-0.0231147	0.175016	-0.116154	0.90753	NA	SYT13	ENSG00000019505	protein_coding
1502.39	1.87048	0.207028	8.9975	2.30906e-19	2.55856e-17	CD74	ENSG00000019582	protein_coding
32.9854	-0.11188	0.244987	-0.458722	0.646434	0.794448	ZRANB1	ENSG00000019995	protein_coding
76.972	0.55413	0.222837	2.48745	0.0128661	0.0509876	NCDN	ENSG00000020129	protein_coding
0.259611	-0.0648184	0.191818	-0.301613	0.762947	NA	GPR124	ENSG00000020181	protein_coding
30.5204	0.0184525	0.22981	0.0789298	0.937088	0.96926	ZFP64	ENSG00000020256	protein_coding
16.7995	-0.0528395	0.289293	-0.181959	0.855615	0.924199	MNAT1	ENSG00000020426	protein_coding
2.93352	1.02253	0.374999	3.35358	0.000797722	0.00527871	SAMD4A	ENSG00000020577	protein_coding
80.2598	0.155883	0.203262	0.792647	0.427984	0.622063	RUNX3	ENSG00000020633	protein_coding
112.88	-0.39981	0.182019	-2.21891	0.0264928	0.0887392	MRE11A	ENSG00000020922	protein_coding
63.1687	-1.40585	0.236508	-5.85435	4.78887e-09	1.21637e-07	PLEKHB1	ENSG00000021300	protein_coding
253.902	0.0260093	0.131181	0.196815	0.843972	0.918462	SERPINB1	ENSG00000021355	protein_coding
0.968076	-0.0720117	0.363003	-0.198865	0.842368	0.91779	SLC7A9	ENSG00000021488	protein_coding
57.667	0.349345	0.15335	2.24534	0.0247461	0.084343	SPAST	ENSG00000021574	protein_coding
5.80778	-0.813846	0.373679	-2.28023	0.0225938	0.0785645	OSBPL5	ENSG00000021762	protein_coding
172.254	-0.176815	0.156563	-1.1707	0.241719	0.431436	AQR	ENSG00000021776	protein_coding
2.22225	-0.0950098	0.205386	-0.180014	0.857142	0.924764	CPS1	ENSG00000021826	protein_coding
41.4493	0.369685	0.293368	1.20238	0.229215	0.418343	FHL1	ENSG00000022267	protein_coding
255.136	0.281306	0.117634	2.38831	0.0169261	0.0627697	RTFDC1	ENSG00000022277	protein_coding
24.5803	0.266037	0.322367	0.813244	0.416078	0.611542	NLRP2	ENSG00000022556	protein_coding
10.122	0.305133	0.350339	0.817458	0.413667	0.610225	SLC45A4	ENSG00000022567	protein_coding
243.229	0.136008	0.192232	0.676043	0.499013	0.683881	RNF10	ENSG00000022840	protein_coding
18.7763	-0.185635	0.238256	-0.738734	0.460068	0.650898	ZNF839	ENSG00000022976	protein_coding
167.261	0.0476905	0.130605	0.359021	0.719579	0.841918	ZDHHC6	ENSG00000023041	protein_coding
15.3491	1.0463	0.294733	3.65689	0.000255295	0.00199099	GRAMD1B	ENSG00000023171	protein_coding
365.034	0.104502	0.109791	0.9581	0.338012	0.537214	RNH1	ENSG00000023191	protein_coding
168.909	0.258378	0.153444	1.677	0.093542	0.225654	NDUFS1	ENSG00000023228	protein_coding
319.356	-0.341082	0.151499	-2.25075	0.0244011	0.083443	RB1CC1	ENSG00000023287	protein_coding
257.358	0.201986	0.0818143	2.46686	0.0136302	0.0532247	ERP44	ENSG00000023318	protein_coding
106.708	0.333173	0.135545	2.46617	0.0136566	0.0532902	ALAS1	ENSG00000023330	protein_coding
1214.72	-0.157026	0.113175	-1.34503	0.178615	0.35359	BIRC3	ENSG00000023445	protein_coding
166.505	0.415002	0.140649	2.95119	0.00316553	0.0165389	AKAP11	ENSG00000023516	protein_coding
13.8413	0.816256	0.225835	3.61704	0.000297987	0.00227241	GLRX2	ENSG00000023572	protein_coding
29.057	-0.493522	0.247612	-2.01468	0.0439378	0.130259	SNAPC1	ENSG00000023608	protein_coding
45.5463	0.510612	0.196303	2.59651	0.00941762	0.0400219	DERA	ENSG00000023697	protein_coding
291.366	-0.105221	0.162305	-0.660314	0.509052	0.692066	STRAP	ENSG00000023734	protein_coding
13.3543	-0.752964	0.30754	-2.31028	0.0208726	0.073839	ABCC2	ENSG00000023839	protein_coding
224.751	0.0666809	0.198107	0.290218	0.771649	0.876018	DEF6	ENSG00000023892	protein_coding
40.4279	-0.624567	0.213342	-2.90318	0.00369397	0.0187769	PLEKHO1	ENSG00000023902	protein_coding
12.1865	0.102204	0.25743	0.479561	0.63154	0.783846	GCLM	ENSG00000023909	protein_coding
372.609	0.232963	0.118729	1.99647	0.0458825	0.134766	UBR2	ENSG00000024048	protein_coding
0.507961	0.442765	0.313268	0.775645	0.437959	NA	EHD2	ENSG00000024422	protein_coding
2.21274	1.07558	0.346845	3.12287	0.00179096	0.0103308	DEPDC1	ENSG00000024526	protein_coding
125.895	0.10043	0.121631	0.828552	0.407358	0.604322	CCDC28A	ENSG00000024862	protein_coding
3.67492	-0.561541	0.33729	-2.16066	0.0307217	0.0997729	RRAGD	ENSG00000025039	protein_coding
79.4891	-0.958461	0.189951	-5.05662	4.26748e-07	7.24112e-06	HSF2	ENSG00000025156	protein_coding
168.135	-0.460451	0.115466	-3.98468	6.75702e-05	0.000633855	PHF20	ENSG00000025293	protein_coding
3.28184	-0.74974	0.374419	-2.10341	0.0354299	0.111143	HSD17B6	ENSG00000025423	protein_coding
12.9876	-0.427754	0.230979	-1.82704	0.0676943	0.178593	NR1H3	ENSG00000025434	protein_coding
84.8188	2.95552	0.260833	11.2071	3.76158e-29	1.55259e-26	TYMP	ENSG00000025708	protein_coding
150.138	-0.446709	0.13081	-3.40961	0.000650568	0.00443655	NCAPH2	ENSG00000025770	protein_coding
75.7025	0.1767	0.209073	0.883128	0.377167	0.575789	TOMM34	ENSG00000025772	protein_coding
97.8614	-0.122985	0.224581	-0.587209	0.557063	0.727677	SEC63	ENSG00000025796	protein_coding
418.502	0.20718	0.117438	1.7517	0.0798253	0.201301	KPNA6	ENSG00000025800	protein_coding
2868.95	0.73092	0.178166	4.10006	4.13048e-05	0.000411056	VIM	ENSG00000026025	protein_coding
9.09599	0.341687	0.307677	1.12594	0.26019	0.454214	RTEL1-TNFRSF6B	ENSG00000026036	protein_coding
335.943	1.32751	0.148458	8.91329	4.95408e-19	5.27689e-17	FAS	ENSG00000026103	protein_coding
145.069	-0.101957	0.193428	-0.526629	0.598451	0.759916	RNASET2	ENSG00000026297	protein_coding
2780.07	-0.250455	0.127324	-1.96094	0.0498858	0.143237	CD44	ENSG00000026508	protein_coding
0.401842	0.286334	0.32733	0.702029	0.482661	NA	KCNG1	ENSG00000026559	protein_coding
35.7853	0.529826	0.277078	1.85015	0.0642915	0.172007	AGPAT4	ENSG00000026652	protein_coding
2.04108	0.420414	0.374667	1.33478	0.181948	0.358287	SLAMF7	ENSG00000026751	protein_coding
454.455	-0.0431881	0.113035	-0.428145	0.668546	0.809483	BTN3A1	ENSG00000026950	protein_coding
27.1047	-0.308838	0.25648	-1.19704	0.231291	0.420033	MIPEP	ENSG00000027001	protein_coding
451.455	0.0891429	0.201288	0.404733	0.685673	0.820264	PRKCH	ENSG00000027075	protein_coding
0.276564	0.0934648	0.213649	0.410991	0.681079	NA	INSRR	ENSG00000027644	protein_coding
127.525	-0.157378	0.172508	-0.920747	0.357183	0.556039	IFNGR1	ENSG00000027697	protein_coding
29.8186	-0.0589358	0.209735	-0.280077	0.779418	0.880057	B4GALT7	ENSG00000027847	protein_coding
109.729	0.861096	0.170377	5.04544	4.5248e-07	7.60737e-06	SH2D2A	ENSG00000027869	protein_coding
58.5748	0.545249	0.171925	3.16814	0.00153417	0.00912434	VRK2	ENSG00000028116	protein_coding
753.601	1.63264	0.192614	8.46297	2.60663e-17	2.31373e-15	TNFRSF1B	ENSG00000028137	protein_coding
119.294	0.0882802	0.157741	0.540421	0.588907	0.752659	VEZT	ENSG00000028203	protein_coding
68.1058	0.295132	0.176655	1.71734	0.0859165	0.212726	POU2F2	ENSG00000028277	protein_coding
76.342	-0.295918	0.145555	-1.98721	0.0468988	0.136826	BRD9	ENSG00000028310	protein_coding
364.406	0.223862	0.088105	2.53237	0.0113293	0.0463561	SNX1	ENSG00000028528	protein_coding
76.163	-0.313855	0.169518	-1.85876	0.0630611	0.169831	TBPL1	ENSG00000028839	protein_coding
5.42852	1.2103	0.375388	3.40072	0.000672093	0.0045626	ARNTL2	ENSG00000029153	protein_coding
708.786	-0.679852	0.109731	-6.21165	5.24295e-10	1.60298e-08	BCLAF1	ENSG00000029363	protein_coding
94.1666	-0.00100374	0.137649	-0.0181059	0.985554	0.992593	SLC39A9	ENSG00000029364	protein_coding
58.8292	0.311263	0.258041	1.19199	0.233264	0.422279	ANK1	ENSG00000029534	protein_coding
48.5592	-0.216828	0.189965	-1.14996	0.250159	0.442008	TFB1M	ENSG00000029639	protein_coding
172.371	0.287742	0.19538	1.46086	0.144054	0.305881	RABEP1	ENSG00000029725	protein_coding
12.7676	0.944616	0.375373	2.39168	0.0167713	0.0623076	HMGB3	ENSG00000029993	protein_coding
222.648	-0.498091	0.183422	-2.79529	0.00518524	0.0246355	NUP160	ENSG00000030066	protein_coding
145.87	0.998089	0.169116	5.88303	4.02824e-09	1.04079e-07	BAK1	ENSG00000030110	protein_coding
414.608	0.23879	0.178459	1.33792	0.180924	0.356961	IKZF2	ENSG00000030419	protein_coding
214.455	0.950955	0.164235	5.78776	7.13317e-09	1.75251e-07	GRN	ENSG00000030582	protein_coding
284.732	-0.021599	0.127824	-0.183386	0.854495	0.923641	FAM13B	ENSG00000031003	protein_coding
41.3799	1.12604	0.239407	4.66172	3.1358e-06	4.30716e-05	ARHGAP31	ENSG00000031081	protein_coding
0.0779272	-0.00808555	0.175016	-0.0512396	0.959135	NA	NR2E3	ENSG00000031544	processed_transcript
7.83505	0.165601	0.31119	0.719605	0.471768	0.660579	CENPQ	ENSG00000031691	protein_coding
465.252	-0.0334707	0.0794387	-0.420397	0.674196	0.81261	SARS	ENSG00000031698	protein_coding
155.232	-0.00313417	0.131213	-0.0305085	0.975661	0.98696	RANBP3	ENSG00000031823	protein_coding
196.771	-0.355569	0.132936	-2.66864	0.0076158	0.0337497	ARID4A	ENSG00000032219	protein_coding
69.5661	0.390258	0.173405	2.25055	0.0244142	0.0834704	TSSC1	ENSG00000032389	protein_coding
145.904	0.32342	0.131743	2.46284	0.0137843	0.0535857	PNPLA6	ENSG00000032444	protein_coding
30.7997	-0.687877	0.272893	-2.58531	0.00972902	0.041144	IFT88	ENSG00000032742	protein_coding
76.1872	0.480023	0.154091	3.12479	0.00177931	0.0102858	ALG1	ENSG00000033011	protein_coding
129.86	-0.217586	0.160264	-1.37538	0.169013	0.340396	ZCCHC8	ENSG00000033030	protein_coding
156.501	-0.168538	0.142962	-1.21402	0.224739	0.41319	ABCF2	ENSG00000033050	protein_coding
41.8597	0.326704	0.175123	1.79948	0.0719432	0.187023	CHPF2	ENSG00000033100	protein_coding
2.07357	-0.459222	0.355542	-1.49787	0.134167	0.290912	LRRC7	ENSG00000033122	protein_coding
143.819	0.240772	0.273443	1.26191	0.20698	0.390631	FUT8	ENSG00000033170	protein_coding
130.695	0.188845	0.158059	1.16417	0.244356	0.434732	UBA6	ENSG00000033178	protein_coding
40.4784	0.154411	0.313299	0.663749	0.506851	0.690438	GAB2	ENSG00000033327	protein_coding
66.574	0.908138	0.202548	4.47064	7.7987e-06	9.54459e-05	ATP6V0A1	ENSG00000033627	protein_coding
263.939	-0.366865	0.101826	-3.61579	0.000299432	0.00228238	PIAS1	ENSG00000033800	protein_coding
110.643	-0.0112772	0.222996	-0.0783747	0.93753	0.969516	SLC4A7	ENSG00000033867	protein_coding
90.1273	-2.69806	0.344744	-8.13144	4.24209e-16	3.25753e-14	APBA2	ENSG00000034053	protein_coding
6.76433	1.91565	0.372994	4.95351	7.28881e-07	1.17061e-05	UHRF1	ENSG00000034063	processed_transcript
236.865	0.736069	0.13425	5.4812	4.22454e-08	8.89633e-07	MAP2K3	ENSG00000034152	protein_coding
1249.74	0.558433	0.168233	3.29529	0.000983217	0.00628939	TMSB10	ENSG00000034510	protein_coding
105.015	-0.314944	0.122974	-2.5721	0.0101082	0.0424217	ASTE1	ENSG00000034533	protein_coding
473.379	0.523027	0.160136	3.24888	0.00115859	0.00719379	RNF19A	ENSG00000034677	protein_coding
80.3783	0.152825	0.172041	0.901324	0.367416	0.565809	PEX3	ENSG00000034693	protein_coding
269.137	0.0544629	0.0880751	0.639954	0.522203	0.702082	GABARAPL2	ENSG00000034713	protein_coding
76.1282	-1.12972	0.239832	-4.75543	1.98023e-06	2.85036e-05	SH3YL1	ENSG00000035115	protein_coding
152.868	-0.276379	0.112084	-2.45668	0.0140229	0.0543599	FAM136A	ENSG00000035141	protein_coding
64.6902	0.112872	0.208889	0.524305	0.600067	0.761027	VCL	ENSG00000035403	protein_coding
4.60454	0.939553	0.374787	2.45104	0.0142444	0.0549347	DEPDC1B	ENSG00000035499	protein_coding
10.2534	1.99275	0.373172	5.13611	2.8049e-07	4.97946e-06	DAPK2	ENSG00000035664	protein_coding
140.104	0.0953904	0.152609	0.603593	0.546115	0.719926	NSMAF	ENSG00000035681	protein_coding
257.376	0.415693	0.124751	3.3291	0.000871273	0.00566774	ADSS	ENSG00000035687	protein_coding
2.48592	-0.721687	0.367557	-2.1425	0.0321535	0.103186	STAP1	ENSG00000035720	protein_coding
3.17852	-0.149264	0.370783	-0.345692	0.729574	0.848946	TIMP2	ENSG00000035862	protein_coding
154.794	-0.149264	0.171558	-0.886377	0.375415	0.573844	RFC1	ENSG00000035928	protein_coding
113.22	-0.40399	0.17327	-2.34345	0.0191061	0.068905	TBC1D23	ENSG00000036054	protein_coding
62.0209	0.117373	0.151479	0.775312	0.438155	0.631565	CUL3	ENSG00000036257	protein_coding
7.53756	-0.169313	0.359129	-0.502737	0.615149	0.772387	MYOM2	ENSG00000036448	protein_coding
5.68596	-0.135446	0.319146	0.089163	0.928952	0.964834	CYP46A1	ENSG00000036530	protein_coding
162.362	-0.189965	0.186594	-1.02692	0.304458	0.502409	ZZZ3	ENSG00000036549	protein_coding
0.164973	-0.0695061	0.175016	-0.388939	0.697321	NA	USP2	ENSG00000036672	protein_coding
28.0102	-0.910697	0.23795	-3.8164	0.000135413	0.00114944	TUBG2	ENSG00000037042	protein_coding
16.1606	0.743101	0.252687	2.9296	0.00339393	0.0175325	RPL26L1	ENSG00000037241	protein_coding
10.4818	-1.44513	0.356276	-4.08877	4.33666e-05	0.000430278	FLT4	ENSG00000037280	protein_coding
130.142	0.273671	0.194592	1.3697	0.17078	0.342847	NSUN2	ENSG00000037474	protein_coding
143.022	-0.215302	0.180118	-1.20739	0.227281	0.416287	FBXO42	ENSG00000037637	protein_coding
76.8048	-0.023869	0.196863	-0.107967	0.914022	0.957022	MFAP3	ENSG00000037749	protein_coding
129.897	-0.296206	0.161697	-1.80459	0.0711385	0.185457	MRI1	ENSG00000037757	protein_coding
16.8348	0.0892294	0.308077	0.314617	0.753052	0.864624	METTL1	ENSG00000037897	protein_coding
62.366	0.541484	0.209987	2.5217	0.0116789	0.0474329	AGA	ENSG00000038002	protein_coding
34.8162	0.0750819	0.251531	0.287592	0.773659	0.876912	PI4K2B	ENSG00000038210	protein_coding
165.362	-0.249807	0.15504	-1.61493	0.106325	0.246896	BOD1L1	ENSG00000038219	protein_coding
797.437	0.148372	0.0973156	1.52037	0.128418	0.282465	MAT2B	ENSG00000038274	protein_coding
204.938	-0.0841922	0.129607	-0.668084	0.50408	0.688367	EDC4	ENSG00000038358	protein_coding
16.3453	-0.975025	0.33806	-2.81231	0.00491871	0.0235603	TRIO	ENSG00000038382	protein_coding
143.931	0.0974481	0.16755	0.588301	0.55633	0.727122	CLEC16A	ENSG00000038532	protein_coding
9.73718	0.278943	0.375257	0.743696	0.45706	0.647842	CDH1	ENSG00000039068	protein_coding
145.32	-0.221547	0.1828	-1.20141	0.229591	0.418612	SKIV2L2	ENSG00000039123	protein_coding
50.3543	-0.23839	0.218157	-1.04587	0.295623	0.492704	ZFYVE16	ENSG00000039319	protein_coding
81.2267	-0.701709	0.183175	-3.86617	0.000110559	0.000969375	FAM65A	ENSG00000039523	protein_coding
0.0204293	-0.0124103	0.175016	-0.0790605	0.936984	NA	RAI14	ENSG00000039560	protein_coding
1.04336	1.34168	0.367441	3.43269	0.000597633	0.00413015	SOX30	ENSG00000039600	protein_coding
39.6047	0.0216905	0.170477	0.148784	0.881724	0.938573	PNKP	ENSG00000039650	protein_coding
30.4099	-0.00397957	0.269007	-0.00700912	0.994408	0.997307	PHLPP2	ENSG00000040199	protein_coding
25.5467	-0.199553	0.235806	-0.794204	0.427076	0.621236	SPDL1	ENSG00000040275	protein_coding
59.4168	0.172321	0.17275	0.981492	0.32635	0.525268	STAU2	ENSG00000040341	protein_coding
21.4642	0.206851	0.277437	0.713356	0.475625	0.664188	PQLC2	ENSG00000040487	protein_coding
38.0479	-0.0900685	0.249264	-0.350745	0.725779	0.845812	CTNS	ENSG00000040531	protein_coding
4.57919	0.497928	0.365555	1.41704	0.15647	0.323562	RTN4R	ENSG00000040608	protein_coding
21.5666	0.150867	0.226675	0.710173	0.477597	0.665762	PHF23	ENSG00000040633	protein_coding
105.927	0.0781764	0.191661	0.488718	0.625041	0.779191	INPP4A	ENSG00000040933	protein_coding
1.28102	0.220382	0.177546	1.22466	0.220702	0.40845	RAB27B	ENSG00000041353	protein_coding
247.776	0.512097	0.125291	4.08553	4.3976e-05	0.000436063	PSMA4	ENSG00000041357	protein_coding
1.65756	0.164637	0.36719	0.216472	0.82862	0.911306	MYO16	ENSG00000041515	protein_coding
169.519	-0.473857	0.152248	-3.08998	0.00200168	0.0113138	LSG1	ENSG00000041802	protein_coding
24.379	0.0892861	0.250364	0.466403	0.640927	0.790377	PARP3	ENSG00000041880	protein_coding
0.530727	0.849732	0.342066	2.22181	0.0262961	NA	TNC	ENSG00000041982	protein_coding
76.9055	-0.279349	0.163216	-1.70053	0.0890306	0.217795	THAP3	ENSG00000041988	protein_coding
5.28133	0.28759	0.327682	0.927645	0.353592	0.552979	FAM65C	ENSG00000042062	protein_coding
130.647	0.0324849	0.132078	0.233071	0.815706	0.903257	TDP1	ENSG00000042088	protein_coding
14.0957	0.952115	0.271008	3.49692	0.000470662	0.003361	AIFM2	ENSG00000042286	protein_coding
0.184751	-0.0317853	0.22301	-0.115533	0.908023	NA	C2orf83	ENSG00000042304	protein_coding
4.05629	-0.441242	0.374421	-1.37742	0.168382	0.339644	SPATA7	ENSG00000042317	protein_coding
132.946	-0.00861231	0.179423	-0.0661687	0.947244	0.974574	MED17	ENSG00000042429	protein_coding
46.127	-0.0908463	0.169951	-0.568676	0.569576	0.737372	RETSAT	ENSG00000042445	protein_coding
61.0619	1.76626	0.285751	6.13808	8.35263e-10	2.42785e-08	CAPG	ENSG00000042493	protein_coding
55.1031	0.408455	0.151464	2.76481	0.00569567	0.0266442	AP2S1	ENSG00000042753	protein_coding
6.82807	0.154545	0.369617	0.213261	0.831124	0.912303	TG	ENSG00000042832	protein_coding
1.86018	-0.497167	0.318956	-1.87705	0.0605114	0.165016	ADAM28	ENSG00000042980	protein_coding
0.148091	0.0336368	0.192215	0.170114	0.864921	NA	BARX2	ENSG00000043039	protein_coding
136.17	0.559551	0.181062	3.04734	0.00230876	0.0127526	DCUN1D1	ENSG00000043093	protein_coding
133.995	-0.127235	0.163918	-0.701812	0.482796	0.670505	JADE2	ENSG00000043143	protein_coding
299.936	0.24706	0.105782	2.32696	0.0199672	0.071293	LCP2	ENSG00000043462	protein_coding
40.5058	-0.267974	0.178787	-1.49193	0.135717	0.292981	TRIT1	ENSG00000043514	protein_coding
50.4421	0.622251	0.226099	2.7143	0.00664156	0.0302155	CUL7	ENSG00000044090	protein_coding
126.787	1.15418	0.216735	5.29281	1.20449e-07	2.31992e-06	CTNNA1	ENSG00000044115	protein_coding
67.9444	-0.17794	0.204632	-0.817024	0.413915	0.610473	PHKA2	ENSG00000044446	protein_coding
7.28415	1.93561	0.31868	5.95155	2.65609e-09	7.15369e-08	CNTLN	ENSG00000044459	protein_coding
632.784	-0.312088	0.0974763	-0.474978	0.634803	0.786241	HSPA5	ENSG00000044574	protein_coding
0.178057	-0.0187593	0.175016	-0.0745748	0.940553	NA	DSG2	ENSG00000046604	protein_coding
38.8359	0.0940479	0.17783	0.538351	0.590335	0.753963	GEMIN8	ENSG00000046647	protein_coding
198.067	-0.52743	0.139859	-3.76747	0.000164908	0.00136816	OFD1	ENSG00000046651	protein_coding
12.9445	-0.558022	0.285791	-1.71787	0.0858205	0.212588	GPM6B	ENSG00000046653	protein_coding
0.646567	-0.287965	0.246126	-0.712345	0.476251	NA	PREX2	ENSG00000046889	protein_coding
70.9441	-0.0735883	0.179512	-0.381849	0.702574	0.832639	WDR37	ENSG00000047056	protein_coding
52.6672	-0.317468	0.250709	-1.32192	0.186196	0.364144	YTHDC2	ENSG00000047188	protein_coding
10.4051	0.283366	0.324852	0.915983	0.359676	0.558578	CTPS2	ENSG00000047230	protein_coding
154.554	0.146936	0.154277	0.954485	0.339838	0.539079	ATP6V1H	ENSG00000047249	protein_coding
348.014	-0.193632	0.103605	-1.88022	0.0600775	0.164137	POLR2B	ENSG00000047315	protein_coding
137.285	-0.0716985	0.216426	-0.255709	0.798175	0.891827	FAM214A	ENSG00000047346	protein_coding
119.084	0.505533	0.194874	2.58386	0.00977025	0.0412972	ARAP2	ENSG00000047365	protein_coding
855.226	-0.709601	0.151268	-4.69131	2.71467e-06	3.78911e-05	TPR	ENSG00000047410	protein_coding
6.20949	-0.744768	0.366112	-2.54315	0.0109857	0.0452975	CP	ENSG00000047457	protein_coding
66.1891	-0.123744	0.255579	-0.504813	0.61369	0.771435	KIAA0556	ENSG00000047578	protein_coding
32.6021	0.303448	0.200007	1.51529	0.1297	0.284225	DTNBP1	ENSG00000047579	protein_coding
0.0471094	-0.00049424	0.175016	0.00440205	0.996488	NA	XK	ENSG00000047597	protein_coding
61.9612	-0.284058	0.196039	-1.45175	0.146572	0.309293	C12orf4	ENSG00000047621	protein_coding
32.7687	-3.16238	0.281708	-10.9245	8.80078e-28	2.69076e-25	SCML1	ENSG00000047634	protein_coding
72.8859	-0.220147	0.206744	-1.03973	0.298466	0.495693	WWC3	ENSG00000047644	protein_coding
2.23493	-0.0645761	0.240092	-0.299075	0.764883	0.871452	FAM184B	ENSG00000047662	protein_coding
518.269	0.84287	0.164713	5.17585	2.2687e-07	4.12514e-06	MAP4	ENSG00000047849	protein_coding
65.8736	-0.232295	0.164147	-1.45296	0.146234	0.309093	GOPC	ENSG00000047932	protein_coding
58.8137	0.360489	0.236718	1.52486	0.127293	0.280626	USP28	ENSG00000048028	protein_coding
118.33	0.700849	0.235777	2.90599	0.00366088	0.0186604	HDAC9	ENSG00000048052	protein_coding
53.9323	1.03398	0.244976	4.17985	2.91701e-05	0.000302892	TSPAN17	ENSG00000048140	protein_coding
72.2211	-0.142155	0.157439	-0.894066	0.371287	0.569726	NOP16	ENSG00000048162	protein_coding
1.75757	-0.743724	0.370062	-2.00909	0.0445274	0.131558	CC2D2A	ENSG00000048342	protein_coding
41.2368	0.331551	0.278818	1.16364	0.244569	0.435018	RRM2B	ENSG00000048392	protein_coding
107.176	0.212536	0.216579	0.979272	0.327445	0.526502	ZNF800	ENSG00000048405	protein_coding
98.8676	-0.723951	0.258933	-2.79038	0.00526468	0.024977	SNX29	ENSG00000048471	protein_coding
113.464	-0.189377	0.123138	-1.52978	0.12607	0.278526	MRPS10	ENSG00000048544	protein_coding
277.665	-0.373138	0.122953	-3.00709	0.00263758	0.0142262	RSF1	ENSG00000048649	protein_coding
309.688	-0.369076	0.190321	-1.88104	0.0599667	0.16397	VPS13D	ENSG00000048707	protein_coding
582.178	0.47822	0.137537	3.42139	0.000623018	0.00427586	CELF2	ENSG00000048740	protein_coding
132.617	0.317598	0.155229	2.09525	0.036149	0.112944	FAM120A	ENSG00000048828	protein_coding
103.678	0.0527635	0.177487	0.308512	0.757692	0.867336	R3HDM1	ENSG00000048991	protein_coding
5.6199	1.80731	0.367202	4.90472	9.35601e-07	1.46972e-05	COL9A2	ENSG00000049089	protein_coding
25.385	0.312982	0.237706	1.30789	0.190911	0.370467	ERCC8	ENSG00000049167	protein_coding
1.27199	-0.221142	0.304356	-0.998622	0.317978	0.517567	ADAMTS6	ENSG00000049192	protein_coding
73.0694	-0.193908	0.168245	-1.08286	0.27887	0.474166	H6PD	ENSG00000049239	protein_coding
135.098	0.202505	0.156365	1.30032	0.193491	0.373848	VAMP3	ENSG00000049245	protein_coding
13.2591	0.136428	0.312621	0.728692	0.46619	0.656219	PER3	ENSG00000049246	protein_coding
10.37	0.848059	0.319795	2.64459	0.00817899	0.0356659	UTS2	ENSG00000049247	protein_coding
54.6502	1.75561	0.314519	5.52489	3.29696e-08	7.07839e-07	TNFRSF9	ENSG00000049249	protein_coding
19.7863	0.557233	0.301745	1.85177	0.0640583	0.171522	RCN1	ENSG00000049449	protein_coding
0.135201	-0.0544155	0.175016	-0.301626	0.762937	NA	ELN	ENSG00000049540	protein_coding
59.7067	0.259254	0.184812	1.42677	0.153647	0.319668	RFC2	ENSG00000049541	protein_coding
129.896	-0.456298	0.153234	-2.94777	0.00320072	0.0167069	ARID1B	ENSG00000049618	protein_coding
35.3522	0.105137	0.216608	0.50879	0.610899	0.769098	CLPTM1L	ENSG00000049656	protein_coding
22.3621	-0.0872279	0.351774	-0.261996	0.793325	0.88889	NEDD4L	ENSG00000049759	protein_coding
367.684	0.905191	0.219964	4.0571	4.96852e-05	0.000485386	FOXP3	ENSG00000049768	protein_coding
20.0829	0.593271	0.310938	1.87801	0.0603792	0.164879	PPP1R3F	ENSG00000049769	protein_coding
159.693	0.605199	0.139624	4.327	1.51151e-05	0.000169762	HEXB	ENSG00000049860	protein_coding
20.8806	-0.0142093	0.251683	-0.0359921	0.971289	0.984708	PTCD2	ENSG00000049883	protein_coding
0.0593468	-0.0393249	0.175016	-0.218164	0.827301	NA	KIAA2022	ENSG00000050030	protein_coding
108.789	0.304253	0.119728	2.54762	0.0108461	0.0448683	JKAMP	ENSG00000050130	protein_coding
2.33495	0.0309804	0.364228	0.148017	0.88233	0.938819	DKK3	ENSG00000050165	protein_coding
13.9683	0.78021	0.33258	2.37221	0.0176818	0.0648726	ARHGEF5	ENSG00000050327	protein_coding
33.7751	0.252481	0.248815	1.09791	0.272243	0.46677	NFE2L3	ENSG00000050344	protein_coding
30.1987	0.305151	0.248743	1.21809	0.223188	0.411209	MCUR1	ENSG00000050393	protein_coding
100.587	1.16369	0.205341	5.63367	1.76412e-08	4.02288e-07	LIMA1	ENSG00000050405	protein_coding
176.481	-0.295353	0.115904	-2.53257	0.0113231	0.0463561	LETMD1	ENSG00000050426	protein_coding
1.44395	1.01039	0.375292	2.98555	0.00283067	0.0150854	SLC4A8	ENSG00000050438	protein_coding
6.69133	-1.21966	0.375498	-3.47057	0.000519361	0.00366253	LAMC3	ENSG00000050555	protein_coding
0.280195	-0.0652142	0.175019	-0.369483	0.711768	NA	PTGER3	ENSG00000050628	protein_coding
17.4381	1.54226	0.340848	4.64747	3.36036e-06	4.57374e-05	TNIP3	ENSG00000050730	protein_coding
32.2807	-0.180143	0.213901	-0.804675	0.421007	0.615404	MAPK9	ENSG00000050748	protein_coding
0.182401	-0.0620682	0.175016	-0.375815	0.707054	NA	COL23A1	ENSG00000050767	protein_coding
64.3579	-0.186436	0.162697	-1.09946	0.271569	0.466168	FAM160A2	ENSG00000051009	protein_coding
505.208	0.696748	0.149318	4.634	3.58662e-06	4.8509e-05	HERPUD1	ENSG00000051108	protein_coding
0.575339	0.327556	0.305946	0.913066	0.361208	NA	HOMER3	ENSG00000051128	protein_coding
12.071	0.663209	0.373959	1.74339	0.0812654	0.203975	RAD51	ENSG00000051180	protein_coding
4.57089	0.150464	0.373643	0.730911	0.464834	0.65526	POLQ	ENSG00000051341	protein_coding
37.2144	0.121093	0.273123	0.431632	0.666009	0.808516	PIK3CB	ENSG00000051382	protein_coding
66.2818	0.863853	0.132608	6.54532	5.93677e-11	2.12616e-09	CYBA	ENSG00000051523	protein_coding
128.761	0.0298901	0.172168	0.181945	0.855626	0.924199	THOC3	ENSG00000051596	protein_coding
86.928	0.741925	0.250897	2.93473	0.0033384	0.0172835	HEBP2	ENSG00000051620	protein_coding
112.073	-0.00122777	0.177472	-0.0378193	0.969832	0.984077	MPHOSPH9	ENSG00000051825	protein_coding
24.7437	1.39009	0.264067	5.23411	1.65781e-07	3.10674e-06	PLEKHA5	ENSG00000052126	protein_coding
0.654583	-0.0908081	0.320712	0.114022	0.90922	NA	PRSS8	ENSG00000052344	protein_coding
150.215	-0.343375	0.177632	-1.93926	0.0524692	0.148395	SIKE1	ENSG00000052723	protein_coding
59.8113	-0.662568	0.272043	-2.50737	0.0121632	0.0489433	RRP12	ENSG00000052749	protein_coding
12.7812	-0.0920275	0.256368	-0.369002	0.712126	0.838841	FNIP2	ENSG00000052795	protein_coding
66.4164	0.254742	0.168748	1.50744	0.131698	0.287303	MSMO1	ENSG00000052802	protein_coding
295.394	-0.0237787	0.124002	-0.214912	0.829836	0.91181	TTC17	ENSG00000052841	protein_coding
0.276649	0.0746388	0.193108	0.303944	0.761171	NA	ALX4	ENSG00000052850	protein_coding
0.717397	-0.0264546	0.291174	-0.256247	0.79776	NA	FSTL4	ENSG00000053108	protein_coding
182.819	0.41335	0.199235	2.07248	0.0382207	0.117816	FOXN3	ENSG00000053254	protein_coding
129.196	0.0823984	0.165928	0.513749	0.607428	0.766731	AKR7A2	ENSG00000053371	protein_coding
46.3637	-0.132308	0.202023	-0.588169	0.556419	0.727181	MRTO4	ENSG00000053372	protein_coding
0.159948	0.0252865	0.195102	0.135969	0.891846	NA	NNAT	ENSG00000053438	protein_coding
80.4516	-0.817071	0.130122	-6.27016	3.60684e-10	1.12782e-08	USE1	ENSG00000053501	protein_coding
47.8359	-0.00762972	0.308661	0.16221	0.871141	0.932055	MCF2L2	ENSG00000053524	protein_coding
8.88483	-0.46255	0.298935	-1.58848	0.112178	0.256133	NRIP2	ENSG00000053702	protein_coding
134.138	0.130437	0.156879	0.814083	0.415598	0.611168	AP5M1	ENSG00000053770	protein_coding
106.841	0.0186846	0.15994	0.0957121	0.923749	0.962397	ANAPC4	ENSG00000053900	protein_coding
4.42137	0.17949	0.342569	0.653843	0.513213	0.695717	KCNQ1	ENSG00000053918	protein_coding
119.677	0.353667	0.134292	2.64166	0.00825002	0.0359198	TRAPPC3	ENSG00000054116	protein_coding
452.183	-0.082595	0.0863307	-0.9524	0.340894	0.540183	THRAP3	ENSG00000054118	protein_coding
52.2926	1.02139	0.180381	5.66055	1.50885e-08	3.48895e-07	PHPT1	ENSG00000054148	protein_coding
216.296	0.844574	0.165053	5.13176	2.87038e-07	5.07164e-06	LY75	ENSG00000054219	protein_coding
529.679	-0.57334	0.116013	-4.92528	8.42406e-07	1.33732e-05	ARID4B	ENSG00000054267	protein_coding
3.21673	0.33222	0.373005	1.01074	0.312142	0.510902	OPN3	ENSG00000054277	protein_coding
68.5717	-0.401247	0.181666	-2.21459	0.0267885	0.0894002	SDCCAG8	ENSG00000054282	protein_coding
0.462934	0.163275	0.235299	0.286606	0.774414	NA	PTPRN	ENSG00000054356	protein_coding
5.95247	-0.665416	0.375152	-1.76385	0.0777573	0.197386	HHAT	ENSG00000054392	protein_coding
55.9507	0.170797	0.190286	0.896207	0.370142	0.568575	KIF1B	ENSG00000054523	protein_coding
115.138	0.134605	0.254216	0.527755	0.597669	0.759382	TBC1D22A	ENSG00000054611	protein_coding
2050.72	0.468924	0.165559	2.81149	0.00493127	0.0236055	SYNE2	ENSG00000054654	protein_coding
2.75616	-0.559237	0.368093	-0.358451	0.720006	0.84218	PLEKHH1	ENSG00000054690	protein_coding
1.78872	0.809459	0.308321	2.66906	0.00760649	0.0337408	ATP9A	ENSG00000054793	protein_coding
58.0559	-0.0279891	0.213499	-0.122898	0.902188	0.950065	FAM168A	ENSG00000054965	protein_coding
20.7538	0.216943	0.28601	0.768383	0.44226	0.634829	RELT	ENSG00000054967	protein_coding
68.6273	-0.367051	0.182124	-2.01897	0.0434905	0.129235	GALC	ENSG00000054983	protein_coding
526.006	-0.219681	0.120488	-1.82788	0.0675675	0.178315	NOP58	ENSG00000055044	protein_coding
105.788	0.529468	0.163107	3.23545	0.00121453	0.00747089	SZRD1	ENSG00000055070	protein_coding
0.534465	-0.203724	0.29802	-0.239428	0.810773	NA	KCNH2	ENSG00000055118	protein_coding
203.13	-0.260174	0.109007	-2.40459	0.0161905	0.0606411	CUL1	ENSG00000055130	protein_coding
63.505	0.311176	0.167428	1.87208	0.0611952	0.166283	FAM114A2	ENSG00000055147	protein_coding
844.811	0.0066171	0.0935637	0.0638531	0.949087	0.975443	CYFIP2	ENSG00000055163	protein_coding
296.018	0.102349	0.130183	0.783553	0.433303	0.626714	TAB2	ENSG00000055208	protein_coding
74.1958	0.0101147	0.131673	0.0817816	0.93482	0.968226	GINM1	ENSG00000055211	protein_coding
431.657	0.819233	0.229672	3.57346	0.000352291	0.00261784	EIF2AK2	ENSG00000055332	protein_coding
313.781	-1.04421	0.187003	-5.56193	2.66802e-08	5.86537e-07	USP36	ENSG00000055483	protein_coding
353.47	-0.0210123	0.193662	-0.123746	0.901516	0.949773	KMT2C	ENSG00000055609	protein_coding
0.811706	-0.158059	0.321594	-0.509084	0.610693	0.769073	MCOLN3	ENSG00000055732	protein_coding
204.583	-0.147159	0.14838	-1.01108	0.31198	0.510737	PUM2	ENSG00000055917	protein_coding
139.062	-0.0698138	0.113596	-0.615444	0.538262	0.714355	MRPL43	ENSG00000055950	protein_coding
53.5347	0.589003	0.219506	2.63665	0.00837279	0.0363298	ITIH4	ENSG00000055955	protein_coding
42.589	0.321859	0.168396	1.91262	0.0557968	0.155399	C4orf27	ENSG00000056050	protein_coding
304.481	-0.0179002	0.118306	-0.138842	0.889575	0.94331	ZFR	ENSG00000056097	protein_coding
35.3659	0.879253	0.214451	4.07946	4.51407e-05	0.000445738	ZNF280C	ENSG00000056277	protein_coding
463.867	0.0790164	0.148885	0.532555	0.594342	0.756773	TRAF1	ENSG00000056558	protein_coding
229.273	0.208989	0.159278	1.32868	0.183953	0.361298	RC3H2	ENSG00000056586	protein_coding
0.238294	-0.00479102	0.230977	-0.0346208	0.972382	NA	PCGF2	ENSG00000056661	protein_coding
8.13978	-1.15694	0.356916	-3.26562	0.00109226	0.00684629	IL17RB	ENSG00000056736	protein_coding
56.5844	0.46785	0.217538	2.11938	0.034058	0.107902	TRAF3IP2	ENSG00000056972	protein_coding
6.58921	-0.336845	0.371459	-1.00539	0.314707	0.513877	DCBLD2	ENSG00000057019	protein_coding
181.495	0.588533	0.162593	3.62672	0.000287047	0.00220528	SOAT1	ENSG00000057252	protein_coding
1.37054	-0.373535	0.312811	-1.42552	0.154008	0.32019	PKP2	ENSG00000057294	protein_coding
0.445869	-0.223212	0.300521	-0.798488	0.424587	NA	MSH4	ENSG00000057468	protein_coding
577.25	0.0737642	0.10815	0.676473	0.49874	0.683677	GDI2	ENSG00000057608	protein_coding
302.137	1.44791	0.229848	6.24695	4.18551e-10	1.29893e-08	PRDM1	ENSG00000057657	protein_coding
169.091	0.2204	0.133582	1.64581	0.0998023	0.236506	ATG5	ENSG00000057663	protein_coding
0.470302	-0.0137062	0.209288	-0.16872	0.866017	NA	TMCC3	ENSG00000057704	protein_coding
82.1077	-0.0733823	0.238309	-0.294863	0.768098	0.873439	PITHD1	ENSG00000057757	protein_coding
44.9786	-0.350769	0.181001	-1.93632	0.0528285	0.149119	MTA3	ENSG00000057935	protein_coding
18.5099	0.345242	0.341865	1.03212	0.302014	0.499674	USP13	ENSG00000058056	protein_coding
98.0231	0.149741	0.179001	0.828998	0.407105	0.604163	ATP11B	ENSG00000058063	protein_coding
0.36135	0.61425	0.289395	0.50992	0.610107	NA	LAMC2	ENSG00000058085	protein_coding
9.05396	0.541169	0.37525	1.34149	0.179763	0.355354	CDK14	ENSG00000058091	protein_coding
424.826	0.110959	0.135717	0.814474	0.415374	0.61105	SEC61A1	ENSG00000058262	protein_coding
298.734	0.305439	0.0881537	3.43613	0.000590098	0.00409178	PPP1R12A	ENSG00000058272	protein_coding
0.435417	-0.182159	0.247732	-0.682814	0.494724	NA	RASGRF1	ENSG00000058335	protein_coding
0.294454	-0.112086	0.196045	-0.535278	0.592458	NA	CAMK2B	ENSG00000058404	protein_coding
18.9664	-0.0925494	0.289086	-0.368104	0.712796	0.839092	CROCC	ENSG00000058453	protein_coding
236.415	-0.258835	0.138751	-1.89143	0.0585668	0.161154	POLR3E	ENSG00000058600	protein_coding
602.224	0.624488	0.14832	4.2062	2.59703e-05	0.00027345	ATP2B4	ENSG00000058668	protein_coding
321.473	0.00739079	0.104187	0.046045	0.963274	0.981344	ZC3H11A	ENSG00000058673	protein_coding
109.24	-0.189999	0.189994	-0.973462	0.330324	0.529481	RIOK2	ENSG00000058729	protein_coding
74.0255	0.360713	0.167797	2.13933	0.0324088	0.103836	YIPF1	ENSG00000058799	protein_coding
65.1294	-0.152326	0.244827	-0.606991	0.543857	0.718414	NDC1	ENSG00000058804	protein_coding
0.0409081	-0.000555615	0.175016	-0.0141454	0.988714	NA	DGKG	ENSG00000058866	protein_coding
51.9245	0.00859499	0.220078	0.0573466	0.954269	0.976985	FLYWCH1	ENSG00000059122	protein_coding
52.215	-0.421943	0.189094	-2.22399	0.0261491	0.0877482	UNKL	ENSG00000059145	protein_coding
32.1899	1.76776	0.28312	6.10154	1.05054e-09	3.01918e-08	TBXAS1	ENSG00000059377	protein_coding
185.048	0.883889	0.196393	4.49185	7.06087e-06	8.77162e-05	PARP12	ENSG00000059378	protein_coding
100.691	0.384662	0.202853	1.85711	0.063295	0.170223	ALDH18A1	ENSG00000059573	protein_coding
29.7844	-0.857439	0.2243	-3.88481	0.000102411	0.000907087	TARBP1	ENSG00000059588	protein_coding
33.9844	0.289282	0.220929	1.29096	0.196716	0.377808	PET112	ENSG00000059691	protein_coding
59.7367	-0.401507	0.268587	-1.55097	0.120909	0.270233	MXD1	ENSG00000059728	protein_coding
102.373	-0.0299941	0.217275	-0.141931	0.887135	0.941435	CDK17	ENSG00000059758	protein_coding
12.4492	-0.101638	0.358425	-0.520472	0.602734	0.762949	DNAJC25	ENSG00000059769	protein_coding
478.705	-0.785236	0.158326	-2.4033	0.0162477	0.0608139	SLC2A3	ENSG00000059804	protein_coding
1.66644	-0.0509588	0.371351	-0.0414113	0.966968	0.982857	PSD	ENSG00000059915	protein_coding
7.88644	-0.194879	0.299598	-0.656068	0.51178	0.694802	CTDP1	ENSG00000060069	protein_coding
7.3393	-0.239659	0.351892	-0.745829	0.455771	0.646725	YBX3	ENSG00000060138	protein_coding
453.022	0.523544	0.166285	3.21253	0.00131573	0.00800692	WNK1	ENSG00000060237	protein_coding
246.903	0.050315	0.11103	0.449278	0.653231	0.799648	CCAR1	ENSG00000060339	protein_coding
18.3537	-0.0860885	0.231548	-0.183001	0.854797	0.923787	OGFR	ENSG00000060491	protein_coding
29.5402	1.78164	0.317343	5.54944	2.86588e-08	6.25869e-07	GNA15	ENSG00000060558	protein_coding
0.372142	0.271391	0.225843	0.948018	0.34312	NA	CREB3L3	ENSG00000060566	protein_coding
36.0698	-0.297252	0.203248	-1.45335	0.146127	0.309025	PIGV	ENSG00000060642	protein_coding
0.036297	-0.0318257	0.175016	-0.190343	0.84904	NA	PTPRU	ENSG00000060656	protein_coding
190.901	0.0365542	0.0884833	0.41159	0.68064	0.816254	SNRNP40	ENSG00000060688	protein_coding
38.8464	-0.157222	0.317348	-0.557677	0.577065	0.74351	QSER1	ENSG00000060749	protein_coding
69.0161	-0.0156485	0.135202	-0.0913332	0.927228	0.963997	MPC1	ENSG00000060762	protein_coding
227.294	0.488563	0.186038	2.61696	0.00887178	0.0380549	ACAA1	ENSG00000060971	protein_coding
11.4198	2.37372	0.37313	6.59592	4.2263e-11	1.53692e-09	BCAT1	ENSG00000060982	protein_coding
92.0758	0.00559532	0.148096	0.0589434	0.952997	0.97651	HDAC7	ENSG00000061273	protein_coding
7.23519	0.650301	0.370486	1.67249	0.0944283	0.226864	LZTS1	ENSG00000061337	protein_coding
3.23408	-0.325726	0.371929	-0.769399	0.441657	0.634779	SPAG4	ENSG00000061656	protein_coding
16.4232	-0.604511	0.37124	-1.51255	0.130395	0.285142	NCKAP1	ENSG00000061676	protein_coding
147.104	0.197215	0.153578	1.28017	0.200486	0.382139	MRPS35	ENSG00000061794	protein_coding
0.292566	-0.112131	0.196974	-0.171036	0.864196	NA	GUCY1B3	ENSG00000061918	protein_coding
122.976	-0.110386	0.156657	-0.700054	0.483894	0.671239	SFSWAP	ENSG00000061936	protein_coding
31.3965	0.144009	0.202231	0.715822	0.474101	0.662834	TNK2	ENSG00000061938	protein_coding
207.187	-0.326978	0.163856	-1.98807	0.0468045	0.136696	MON2	ENSG00000061987	protein_coding
0.530302	-0.188428	0.270382	-0.748387	0.454227	NA	CDH3	ENSG00000062038	protein_coding
502.178	-0.293819	0.105089	-2.7963	0.00516911	0.024573	GPBP1	ENSG00000062194	protein_coding
1.71883	0.142108	0.339677	0.413104	0.67953	0.815812	DGAT2	ENSG00000062282	protein_coding
0.561126	-0.246159	0.222818	-0.741958	0.458113	NA	ZNF112	ENSG00000062370	protein_coding
297.888	-0.146018	0.104738	-1.40646	0.159587	0.328158	CS	ENSG00000062485	protein_coding
0.224149	0.108907	0.207686	0.479297	0.631728	NA	LTK	ENSG00000062524	protein_coding
131.566	-0.354691	0.110564	-3.20369	0.00135681	0.00821148	MRPS24	ENSG00000062582	protein_coding
194.502	0.453027	0.111658	4.05108	5.0981e-05	0.000495991	ELMO2	ENSG00000062598	protein_coding
110.821	-0.341284	0.15516	-2.26502	0.0235117	0.080939	WAPAL	ENSG00000062650	protein_coding
652.983	0.294858	0.157409	1.8858	0.0593222	0.162693	VMP1	ENSG00000062716	protein_coding
87.9012	0.228703	0.245748	0.924686	0.355129	0.554333	APPBP2	ENSG00000062725	protein_coding
115.407	-0.334491	0.153387	-2.17707	0.0294752	0.0964971	POLD1	ENSG00000062822	protein_coding
1.58094	0.215347	0.350393	0.619313	0.53571	0.712353	SEZ6	ENSG00000063015	protein_coding
1531.14	-1.04287	0.147094	-7.1449	9.00626e-13	4.21227e-11	EIF4B	ENSG00000063046	protein_coding
8.02656	-0.0562024	0.356792	-0.382216	0.702301	0.832435	SLC6A16	ENSG00000063127	protein_coding
9.98807	0.305308	0.274563	1.07064	0.284331	0.48053	GLTSCR1	ENSG00000063169	protein_coding
34.9642	-0.0411697	0.194733	-0.184207	0.853851	0.92337	SPHK2	ENSG00000063176	protein_coding
2045.89	-1.21663	0.104247	-11.6456	2.4169e-31	1.42511e-28	RPL18	ENSG00000063177	protein_coding
17.8866	0.0112989	0.27011	0.0481301	0.961613	0.980074	CA11	ENSG00000063180	protein_coding
11.7777	0.398537	0.279641	1.41555	0.156908	0.324224	ISOC2	ENSG00000063241	protein_coding
13.4855	-0.282862	0.21618	-1.3102	0.19013	0.369386	U2AF2	ENSG00000063244	protein_coding
8.54124	-0.0991024	0.311463	-0.32108	0.74815	0.861908	EPN1	ENSG00000063245	protein_coding
207.173	-0.0180522	0.139446	-0.131149	0.895657	0.946448	MED29	ENSG00000063322	protein_coding
8.05578	0.453432	0.36287	1.39867	0.161911	0.331491	AHRR	ENSG00000063438	protein_coding
83.9046	-0.0851102	0.153901	-0.564973	0.572092	0.739339	ZNF275	ENSG00000063587	protein_coding
51.136	0.0485602	0.202148	0.237888	0.811968	0.901156	MTMR1	ENSG00000063601	protein_coding
2.19199	0.945204	0.370677	2.51161	0.0120181	0.0484896	GPC1	ENSG00000063660	protein_coding
14.894	-0.342788	0.305282	-1.22237	0.221568	0.409341	ADCK1	ENSG00000063761	protein_coding
91.7014	0.361472	0.120096	3.02088	0.00252039	0.0136925	HAGH	ENSG00000063854	protein_coding
389.337	-0.081931	0.123355	-0.675262	0.499509	0.68439	RNF4	ENSG00000063978	protein_coding
744.043	-0.208569	0.103163	-2.04674	0.0406836	0.123054	CASP8	ENSG00000064012	protein_coding
0	NA	NA	NA	NA	NA	LIMCH1	ENSG00000064042	protein_coding
89.5586	0.189418	0.179926	1.03992	0.298379	0.495693	ASUN	ENSG00000064102	protein_coding
23.371	0.541651	0.243093	2.23492	0.0254227	0.0859395	TM7SF3	ENSG00000064115	protein_coding
5.66448	0.0905885	0.373663	0.345341	0.729838	0.849163	SPA17	ENSG00000064199	protein_coding
12.9017	0.489505	0.322827	1.53881	0.12385	0.274945	TSPAN32	ENSG00000064201	protein_coding
0.131372	-0.0545076	0.175016	-0.329447	0.741818	NA	ST3GAL6	ENSG00000064225	protein_coding
1.21348	0.0713367	0.347758	0.86921	0.384732	0.583442	ATP2C2	ENSG00000064270	protein_coding
0.188297	-0.0501828	0.175016	-0.301626	0.762937	NA	NGFR	ENSG00000064300	protein_coding
2.04301	-0.753501	0.34253	-2.70115	0.00691001	0.0311961	CDON	ENSG00000064309	protein_coding
124.779	0.183563	0.189376	0.943108	0.345626	0.545287	TAF2	ENSG00000064313	protein_coding
98.7876	0.656432	0.237976	2.78071	0.00542394	0.0256148	HIPK2	ENSG00000064393	protein_coding
147.638	0.313793	0.171316	1.79232	0.0730821	0.189161	TNPO3	ENSG00000064419	protein_coding
3.76595	-0.93827	0.341761	-2.76474	0.0056968	0.0266442	MEF2BNB-MEF2B	ENSG00000064489	protein_coding
49.8496	0.1249	0.16059	0.79083	0.429043	0.622999	RFXANK	ENSG00000064490	protein_coding
62.8683	-0.0850673	0.144666	-0.579508	0.562246	0.731496	TMEM161A	ENSG00000064545	protein_coding
126.376	-0.0387272	0.172702	-0.236317	0.813187	0.901717	LPAR2	ENSG00000064547	protein_coding
311.194	0.310328	0.135421	2.31193	0.0207817	0.0735961	CTSA	ENSG00000064601	protein_coding
187.204	-0.037721	0.190989	-0.23625	0.813239	0.901717	SUGP2	ENSG00000064607	protein_coding
26.0975	0.0665109	0.280913	0.217291	0.827981	0.910912	SLC12A2	ENSG00000064651	protein_coding
6.25683	0.665693	0.346826	1.81754	0.069134	0.181405	SNX24	ENSG00000064652	protein_coding
458.034	0.34564	0.162708	2.12026	0.033984	0.107733	CNN2	ENSG00000064666	protein_coding
180.624	-0.233509	0.124197	-1.86371	0.0623621	0.168483	ABCA7	ENSG00000064687	protein_coding
108.241	-0.523462	0.168314	-3.07694	0.00209138	0.0117445	DDX20	ENSG00000064703	protein_coding
30.9293	0.440799	0.209132	2.09944	0.0357784	0.112072	BTBD1	ENSG00000064726	protein_coding
60.2272	1.85127	0.280934	6.51789	7.13056e-11	2.53719e-09	FAR2	ENSG00000064763	protein_coding
12.4367	0.822693	0.375304	2.14675	0.0318132	0.102465	BCAS1	ENSG00000064787	protein_coding
15.1084	-1.40766	0.326785	-4.43676	9.13219e-06	0.00010995	CHI3L2	ENSG00000064886	protein_coding
31.3506	-0.74366	0.272757	-2.5793	0.00989995	0.0417706	SBNO2	ENSG00000064932	protein_coding
79.8651	-0.339913	0.186393	-1.7854	0.0741969	0.191196	PMS1	ENSG00000064933	protein_coding
61.3316	0.585934	0.209937	2.77302	0.0055538	0.0260853	HMG20B	ENSG00000064961	protein_coding
0.540501	0.0507522	0.294604	-0.168234	0.866399	NA	CALCRL	ENSG00000064989	protein_coding
62.9269	-0.106504	0.168879	-0.631741	0.527556	0.70585	TAF11	ENSG00000064995	protein_coding
26.189	-0.492923	0.251917	-1.9139	0.0556333	0.155101	ANKS1A	ENSG00000064999	protein_coding
89.418	0.228006	0.195947	1.20148	0.229563	0.418612	AP3D1	ENSG00000065000	protein_coding
158.47	-0.542013	0.117944	-4.61081	4.011e-06	5.33615e-05	ZNF76	ENSG00000065029	protein_coding
0.174962	-0.0518651	0.177898	-0.279079	0.780185	NA	SLC9A3R2	ENSG00000065054	protein_coding
46.1705	0.752333	0.200103	3.7512	0.00017599	0.00145208	NTHL1	ENSG00000065057	protein_coding
36.9574	-0.644347	0.236286	-2.71484	0.00663081	0.0301832	UHRF1BP1	ENSG00000065060	protein_coding
264.378	0.386503	0.127857	3.01662	0.00255609	0.0138637	GNAI3	ENSG00000065135	protein_coding
232.216	-0.576742	0.135078	-4.27391	1.92075e-05	0.000209594	IPO5	ENSG00000065150	protein_coding
128.822	-0.998201	0.187566	-5.31425	1.07099e-07	2.08515e-06	OAT	ENSG00000065154	protein_coding
123.558	-0.369406	0.159617	-2.36421	0.0180685	0.0659835	WDR3	ENSG00000065183	protein_coding
62.3279	-0.272298	0.1673	-1.68625	0.0917471	0.22263	PKN2	ENSG00000065243	protein_coding
64.7595	0.317536	0.190389	1.67115	0.0946919	0.227394	WDR18	ENSG00000065268	protein_coding
37.3125	-0.120878	0.229042	-0.476968	0.633385	0.785244	TRAM2	ENSG00000065308	protein_coding
0.233635	-0.0628184	0.231492	-0.29136	0.770776	NA	NTN1	ENSG00000065320	protein_coding
1.80195	1.69194	0.370981	4.50303	6.699e-06	8.41708e-05	MCM10	ENSG00000065328	protein_coding
1474.91	-0.43324	0.102918	-4.2265	2.37351e-05	0.000252491	DGKA	ENSG00000065357	protein_coding
15.6821	0.201082	0.355753	0.694703	0.487241	0.673844	ERBB3	ENSG00000065361	protein_coding
427.668	0.111414	0.101722	1.07874	0.280704	0.4764	ANKRD44	ENSG00000065413	protein_coding
390.637	-0.0766815	0.0996607	-0.768176	0.442383	0.634887	KARS	ENSG00000065427	protein_coding
81.0065	0.356074	0.184051	1.91213	0.0558591	0.155545	ADAT1	ENSG00000065457	protein_coding
3.21296	0.058312	0.372044	0.0915027	0.927093	0.963995	PDIA5	ENSG00000065485	protein_coding
46.0375	0.164195	0.148113	1.10086	0.270959	0.465605	TBC1D22B	ENSG00000065491	protein_coding
125.143	0.0723586	0.127566	0.563373	0.573181	0.740065	NDUFB4	ENSG00000065518	protein_coding
264.739	-0.58941	0.190434	-3.07396	0.00211235	0.011838	SPEN	ENSG00000065526	protein_coding
20.0452	-1.29111	0.333181	-3.50584	0.000455166	0.00327299	MYLK	ENSG00000065534	protein_coding
209.91	-0.318641	0.136231	-2.3446	0.0190475	0.0687825	ZC3H15	ENSG00000065548	protein_coding
28.784	-0.261684	0.256673	-1.01237	0.311362	0.51008	MAP2K4	ENSG00000065559	protein_coding
66.5327	-0.0870122	0.183263	-0.465711	0.641423	0.790762	TMEM206	ENSG00000065600	protein_coding
51.5915	-0.197784	0.222837	-0.882644	0.377429	0.575893	SLK	ENSG00000065613	protein_coding
131.207	0.172196	0.143864	1.2087	0.226779	0.41569	CYB5R4	ENSG00000065615	protein_coding
0.943446	-0.38761	0.2874	-1.61571	0.106158	0.246645	COL17A1	ENSG00000065618	protein_coding
4.80193	-0.217547	0.372037	-0.759445	0.447587	0.639632	GSTO2	ENSG00000065621	protein_coding
43.8018	-0.445438	0.165673	-2.66334	0.00773692	0.0341268	SEC61A2	ENSG00000065665	protein_coding
338.933	0.154886	0.105033	1.43572	0.151083	0.316185	PRKCQ	ENSG00000065675	protein_coding
8.24841	-1.50646	0.35014	-4.28962	1.78978e-05	0.000196863	TLE2	ENSG00000065717	protein_coding
53.4026	0.0610469	0.191245	0.319379	0.749439	0.862627	ASB1	ENSG00000065802	protein_coding
279.54	-0.531836	0.124788	-4.28295	1.8443e-05	0.000202321	FAM107B	ENSG00000065809	protein_coding
0	NA	NA	NA	NA	NA	ME1	ENSG00000065833	protein_coding
34.5943	0.161965	0.235913	0.69444	0.487406	0.673844	TBC1D1	ENSG00000065882	protein_coding
74.6152	0.0735096	0.172492	0.414292	0.67866	0.815005	CDK13	ENSG00000065883	protein_coding
232.036	0.765243	0.182447	4.18418	2.86195e-05	0.000297569	MTHFD2	ENSG00000065911	protein_coding
9.28861	-0.166364	0.35031	-0.519715	0.603262	0.763241	SLC9A7	ENSG00000065923	protein_coding
66.3926	-0.344492	0.20991	-1.6143	0.106463	0.24718	FOXJ2	ENSG00000065970	protein_coding
80.1463	-0.0691275	0.15698	-0.43848	0.661039	0.805383	YBX1	ENSG00000065978	protein_coding
37.8986	1.702	0.284361	5.94264	2.80467e-09	7.51706e-08	PDE4A	ENSG00000065989	protein_coding
41.3191	0.264917	0.184968	1.44195	0.149317	0.313602	PPP2R5A	ENSG00000066027	protein_coding
57.9483	0.114852	0.253677	0.419191	0.675076	0.813013	ELAVL1	ENSG00000066044	protein_coding
0.635356	-0.873259	0.360904	-0.00132303	0.998944	NA	TIE1	ENSG00000066056	protein_coding
221.035	0.171829	0.157886	1.06664	0.286135	0.482531	DIP2B	ENSG00000066084	protein_coding
49.6606	0.306979	0.22199	1.3758	0.168883	0.340396	SMARCD1	ENSG00000066117	protein_coding
80.0128	0.658009	0.157178	4.15704	3.22399e-05	0.000330199	KDM4A	ENSG00000066135	protein_coding
180.055	0.40888	0.11991	3.41659	0.000634118	0.0043387	NFYC	ENSG00000066136	protein_coding
0.305626	0.0229584	0.216742	0.060911	0.95143	NA	ZMYND12	ENSG00000066185	protein_coding
12.4168	1.50455	0.349721	4.3425	1.40868e-05	0.000159297	ASPM	ENSG00000066279	protein_coding
305.589	1.55908	0.186626	8.26544	1.39178e-16	1.16052e-14	CD84	ENSG00000066294	protein_coding
116.01	0.568562	0.135426	4.18463	2.85628e-05	0.000297334	ELOVL1	ENSG00000066322	protein_coding
122.5	0.0635809	0.113182	0.578315	0.563051	0.732082	ZNRD1	ENSG00000066379	protein_coding
0.316058	0.00699537	0.239171	-0.0751488	0.940096	NA	MPPED2	ENSG00000066382	protein_coding
173.216	-0.252061	0.134373	-1.90922	0.0562335	0.156212	ZBTB11	ENSG00000066422	protein_coding
66.2437	0.132967	0.177351	0.731936	0.464208	0.654719	ATXN3	ENSG00000066427	protein_coding
96.3641	0.173846	0.134542	1.26918	0.204376	0.38731	GOLGA5	ENSG00000066455	protein_coding
0.162771	0.0104293	0.196511	0.0580108	0.95374	NA	FGFR2	ENSG00000066468	protein_coding
50.8164	-0.116396	0.1633	-0.728839	0.4661	0.656149	LRRC40	ENSG00000066557	protein_coding
81.4015	0.556216	0.211408	2.63329	0.00845622	0.0366244	ISOC1	ENSG00000066583	protein_coding
0.414901	-0.149374	0.187231	-0.690397	0.489945	NA	EML1	ENSG00000066629	protein_coding
64.9606	-0.160655	0.141371	-1.14242	0.253279	0.446213	TRMT11	ENSG00000066651	protein_coding
234.603	-0.361473	0.121385	-2.98253	0.00285876	0.0152007	THUMPD1	ENSG00000066654	protein_coding
5.67511	-0.684878	0.331566	-2.08837	0.0367647	0.114418	MSANTD3	ENSG00000066697	protein_coding
122.877	-0.0529446	0.185306	-0.228212	0.819481	0.905295	ATG2B	ENSG00000066739	protein_coding
137.546	-0.0603215	0.156382	-0.361212	0.717941	0.841598	ARFGEF1	ENSG00000066777	protein_coding
0.236425	-0.0171183	0.188311	-0.116208	0.907488	NA	ACSM2B	ENSG00000066813	protein_coding
38.6353	-0.334958	0.259333	-1.29563	0.195105	0.375668	ZFAT	ENSG00000066827	protein_coding
7.91436	-0.711396	0.310485	-2.19356	0.0282669	0.0932999	MTFR1	ENSG00000066855	protein_coding
31.3267	-0.623211	0.231571	-2.67721	0.0074238	0.0331173	STAG3	ENSG00000066923	protein_coding
45.7664	0.418517	0.231728	1.78981	0.0734844	0.189953	FECH	ENSG00000066926	protein_coding
102.755	0.101802	0.267045	0.372621	0.709431	0.83722	MYO9A	ENSG00000066933	protein_coding
272.515	1.22892	0.155302	7.89916	2.80783e-15	1.92354e-13	PFKP	ENSG00000067057	protein_coding
241.755	0.0855164	0.124446	3.27311	0.00106371	0.00671432	IDI1	ENSG00000067064	protein_coding
1011.05	0.537207	0.150648	3.54194	0.000397198	0.00289764	SP100	ENSG00000067066	protein_coding
1081.36	0.322973	0.2027	1.58993	0.11185	0.255661	KLF6	ENSG00000067082	protein_coding
9.8549	0.46195	0.30228	1.50476	0.132385	0.288309	PPAP2A	ENSG00000067113	protein_coding
4.98441	0.219481	0.346722	0.627752	0.530167	0.707832	NEO1	ENSG00000067141	protein_coding
374.317	0.452603	0.195585	2.29264	0.0218689	0.0766246	TRAM1	ENSG00000067167	protein_coding
1.65088	0.295704	0.32798	1.20128	0.229641	0.418612	PHKA1	ENSG00000067177	protein_coding
88.116	0.0497334	0.177351	0.280427	0.77915	0.879981	TNFRSF1A	ENSG00000067182	protein_coding
27.2638	1.21219	0.262891	4.60355	4.15356e-06	5.48602e-05	CACNB1	ENSG00000067191	protein_coding
13.9255	-0.211261	0.368343	-0.690182	0.49008	0.676014	EVI5	ENSG00000067208	protein_coding
14.6775	-0.126303	0.258158	-0.367119	0.713531	0.839399	STOML1	ENSG00000067221	protein_coding
577.79	1.06422	0.14549	7.30453	2.78227e-13	1.39198e-11	PKM	ENSG00000067225	protein_coding
101.366	-0.0485189	0.226111	-0.165276	0.868726	0.931659	DHX29	ENSG00000067248	protein_coding
270.604	-0.473749	0.146738	-3.25239	0.0011444	0.00711906	DNTTIP2	ENSG00000067334	protein_coding
46.1303	-0.551765	0.209135	-2.63722	0.00835888	0.0362885	METTL22	ENSG00000067365	protein_coding
153.153	-0.566066	0.169689	-3.32721	0.000877196	0.00570177	TP53BP1	ENSG00000067369	protein_coding
6.16409	-0.764948	0.37289	-2.31703	0.0205022	0.0727782	TRO	ENSG00000067445	protein_coding
60.1228	-0.0842074	0.232121	-0.364249	0.715672	0.840763	RRP15	ENSG00000067533	protein_coding
1139.68	0.657637	0.117683	5.5799	2.40657e-08	5.32606e-07	RHOA	ENSG00000067560	protein_coding
260.573	-0.40643	0.141827	-2.85625	0.00428674	0.0210951	DHX8	ENSG00000067596	protein_coding
3.02094	-0.511751	0.364937	-1.44646	0.148048	0.311691	PMS2P4	ENSG00000067601	pseudogene
8.59763	-0.00733049	0.303518	-0.0293441	0.97659	0.987657	PRKCZ	ENSG00000067606	protein_coding
221.07	0.340414	0.183652	1.82392	0.0681634	0.179515	IARS2	ENSG00000067704	protein_coding
1.10191	-0.0967088	0.366792	0.3443	0.730621	0.849571	NAV3	ENSG00000067798	protein_coding
147.764	0.287458	0.113625	2.52963	0.0114182	0.0466275	IDH3G	ENSG00000067829	protein_coding
7.14216	0.218696	0.295816	0.920728	0.357192	0.556039	ROGDI	ENSG00000067836	protein_coding
0.220689	-0.0847501	0.175016	-0.485617	0.627239	NA	PDZD4	ENSG00000067840	protein_coding
365.595	0.20256	0.156452	1.28726	0.198004	0.37918	ROCK1	ENSG00000067900	protein_coding
95.8775	0.520151	0.184679	2.83369	0.00460141	0.0223834	CBFB	ENSG00000067955	protein_coding
92.7866	-0.914264	0.154551	-5.91074	3.40584e-09	8.9335e-08	PDK3	ENSG00000067992	protein_coding
3.7257	0.701277	0.375439	2.03966	0.0413839	0.124498	HYAL2	ENSG00000068001	protein_coding
155.476	0.244804	0.163609	1.52653	0.126879	0.2799	HDAC4	ENSG00000068024	protein_coding
199.694	0.203595	0.126325	1.601	0.109378	0.251792	RASSF1	ENSG00000068028	protein_coding
108.383	1.26872	0.23566	5.36251	8.20718e-08	1.64044e-06	IFI35	ENSG00000068079	protein_coding
69.3052	0.576336	0.214512	2.67219	0.0075357	0.0335168	HEATR6	ENSG00000068097	protein_coding
90.4599	-0.35351	0.148642	-2.36659	0.0179528	0.0656334	COASY	ENSG00000068120	protein_coding
1.56576	-0.807541	0.370439	-1.91564	0.0554112	0.154743	PLEKHH3	ENSG00000068137	protein_coding
43.9943	-0.376271	0.243005	-1.54007	0.123544	0.274486	MEF2A	ENSG00000068305	protein_coding
68.4315	0.124299	0.141541	0.895303	0.370625	0.569	OTUD5	ENSG00000068308	protein_coding
28.1225	0.76897	0.198219	3.84601	0.000120059	0.00103833	TFE3	ENSG00000068323	protein_coding
56.4064	0.436621	0.248989	1.72457	0.0846047	0.210458	TBC1D25	ENSG00000068354	protein_coding
113.252	0.617903	0.193091	3.17707	0.0014877	0.00889278	ACSL4	ENSG00000068366	protein_coding
9.06996	-0.641153	0.331533	-1.76461	0.0776297	0.197226	INPP5A	ENSG00000068383	protein_coding
93.1865	0.0322867	0.167925	0.243163	0.807879	0.898635	GPKOW	ENSG00000068394	protein_coding
141.068	0.328481	0.167384	1.95088	0.0510708	0.145662	GRIPAP1	ENSG00000068400	protein_coding
115.81	-0.0850521	0.141348	-0.597107	0.550436	0.723025	FTSJ1	ENSG00000068438	protein_coding
4.15354	1.0129	0.35944	2.88463	0.00391869	0.0196529	PRR11	ENSG00000068489	protein_coding
3.43665	-0.524227	0.362549	-1.49449	0.135047	0.292018	REEP1	ENSG00000068615	protein_coding
72.3436	0.309963	0.21751	1.44729	0.147815	0.311359	ATP11A	ENSG00000068650	protein_coding
89.3166	0.27818	0.157766	1.7931	0.0729567	0.188914	POLR1A	ENSG00000068654	protein_coding
189.076	-0.0587702	0.158169	-0.371471	0.710287	0.837861	LAPTM4A	ENSG00000068697	protein_coding
77.2705	0.173185	0.170463	1.06266	0.287937	0.484543	TTC7A	ENSG00000068724	protein_coding
230.365	0.0793568	0.1091	0.725038	0.468429	0.657648	IP6K2	ENSG00000068745	protein_coding
0.971472	0.0748296	0.343681	0.481987	0.629815	0.78253	STON1-GTF2A1L	ENSG00000068781	protein_coding
46.9197	0.0309174	0.255342	0.100433	0.92	0.960112	SRBD1	ENSG00000068784	protein_coding
56.8443	2.06489	0.265547	7.80265	6.06188e-15	3.83454e-13	CYFIP1	ENSG00000068793	protein_coding
248.961	-0.338045	0.0990943	-3.41963	0.000627057	0.00429752	KIF2A	ENSG00000068796	protein_coding
70.773	-0.514982	0.215178	-2.39995	0.0163975	0.0611683	RASGRP2	ENSG00000068831	protein_coding
155.335	-0.167298	0.158925	-1.17385	0.240457	0.429927	PSME4	ENSG00000068878	protein_coding
87.0736	-0.0247453	0.192215	-0.152464	0.878821	0.937295	IFT80	ENSG00000068885	protein_coding
95.8425	-0.0407383	0.142811	-0.287303	0.77388	0.877012	SIRT2	ENSG00000068903	protein_coding
173.19	0.106903	0.11321	0.949409	0.342413	0.541861	ERLEC1	ENSG00000068912	protein_coding
7.27202	0.389027	0.296608	1.22726	0.219724	0.407464	PPP2R5B	ENSG00000068971	protein_coding
12.4215	-1.12529	0.320022	-3.50396	0.000458396	0.00329335	PYGM	ENSG00000068976	protein_coding
212.244	1.07161	0.158002	6.77863	1.21325e-11	4.71164e-10	MAST4	ENSG00000069020	protein_coding
2.74134	-1.13969	0.353237	-4.08165	4.47172e-05	0.000442085	SDK2	ENSG00000069188	protein_coding
126.269	-0.609242	0.145112	-4.23409	2.29475e-05	0.000244428	NUP133	ENSG00000069248	protein_coding
147.547	-0.754606	0.135373	-5.5068	3.65411e-08	7.80458e-07	NUCKS1	ENSG00000069275	protein_coding
396.707	0.0127677	0.126132	0.0903061	0.928044	0.964426	VPS35	ENSG00000069329	protein_coding
301.102	0.0114788	0.100025	0.118466	0.905698	0.952304	DNAJA2	ENSG00000069345	protein_coding
18.3164	-0.0292971	0.259838	-0.127846	0.898271	0.947814	BCL3	ENSG00000069399	protein_coding
457.82	0.609507	0.142348	4.30547	1.66635e-05	0.000185262	KCNAB2	ENSG00000069424	protein_coding
20.1723	-0.316905	0.286465	-1.09883	0.271844	0.466433	ABCC9	ENSG00000069431	protein_coding
564.517	-0.425621	0.151012	-2.81821	0.00482929	0.0232318	CLEC2D	ENSG00000069493	protein_coding
16.793	0.206884	0.25313	0.774857	0.438424	0.631732	FUNDC1	ENSG00000069509	protein_coding
458.318	-0.043171	0.138222	-0.316899	0.75132	0.863749	RORA	ENSG00000069667	protein_coding
76.7508	-1.21016	0.244842	-4.98926	6.06103e-07	9.93896e-06	TGFBR3	ENSG00000069702	protein_coding
4.66976	-0.912339	0.374099	-2.71373	0.00665309	0.0302513	KIAA1107	ENSG00000069712	protein_coding
5.36526	-1.31074	0.372404	-2.89681	0.00376974	0.0190565	HES2	ENSG00000069812	protein_coding
313.419	0.729653	0.137629	5.29805	1.17049e-07	2.26286e-06	ATP1B3	ENSG00000069849	protein_coding
74.6336	-0.0992915	0.245916	-0.316213	0.751841	0.864046	NEDD4	ENSG00000069869	protein_coding
57.3481	0.396206	0.187372	2.11046	0.0348187	0.10958	PIGB	ENSG00000069943	protein_coding
101.109	0.39017	0.163487	2.3731	0.0176397	0.0647612	MAPK6	ENSG00000069956	protein_coding
230.361	-0.123037	0.096709	-1.25908	0.208002	0.391925	GNB5	ENSG00000069966	protein_coding
126.024	1.34274	0.198903	6.72725	1.729e-11	6.59255e-10	RAB27A	ENSG00000069974	protein_coding
86.4684	0.0276827	0.168339	0.165095	0.868869	0.931659	CECR5	ENSG00000069998	protein_coding
205.651	0.409093	0.112616	3.62714	0.000286579	0.00220271	UFD1L	ENSG00000070010	protein_coding
0.797366	-0.289938	0.234373	-1.30275	0.192659	0.372677	LRP6	ENSG00000070018	protein_coding
61.3752	-0.0807333	0.204993	-0.365007	0.715106	0.840309	PHRF1	ENSG00000070047	protein_coding
143.31	-0.258353	0.114743	-2.25798	0.0239468	0.0822812	IKBKAP	ENSG00000070061	protein_coding
97.1173	-1.74187	0.208369	-8.34367	7.20222e-17	6.16107e-15	NUCB2	ENSG00000070081	protein_coding
8.20901	-0.612631	0.307111	-1.99607	0.0459263	0.134847	PFN2	ENSG00000070087	protein_coding
1.68233	0.0891881	0.320993	1.18611	0.235579	0.424854	PTPN3	ENSG00000070159	protein_coding
2.61698	0.383251	0.367192	1.30832	0.190765	0.370315	SPTB	ENSG00000070182	protein_coding
83.0296	1.20418	0.167722	7.13341	9.79134e-13	4.54087e-11	DAPP1	ENSG00000070190	protein_coding
28.855	0.0155438	0.267902	0.0638053	0.949125	0.975443	SLC44A1	ENSG00000070214	protein_coding
37.4098	-0.20426	0.226421	-0.938924	0.34777	0.547247	TMEM260	ENSG00000070269	protein_coding
102.734	-0.318694	0.218748	-1.43515	0.151244	0.316482	SMG6	ENSG00000070366	protein_coding
138.057	0.0533474	0.171036	0.303689	0.761365	0.869364	EXOC5	ENSG00000070367	protein_coding
3.6368	-0.0596663	0.297799	-0.0775929	0.938152	0.969874	CLTCL1	ENSG00000070371	protein_coding
0.42909	-0.215609	0.286513	-0.639423	0.522548	NA	FGF22	ENSG00000070388	protein_coding
3.67514	-0.140835	0.372978	-0.181133	0.856263	0.924645	FSTL3	ENSG00000070404	protein_coding
235.883	0.0574007	0.132229	0.429443	0.667601	0.809106	DGCR2	ENSG00000070413	protein_coding
26.5965	0.514461	0.250537	2.0492	0.040443	0.122629	RNF126	ENSG00000070423	protein_coding
23.582	-0.963292	0.247156	-3.85245	0.000116942	0.00101563	MNT	ENSG00000070444	protein_coding
27.9581	-0.0709716	0.214467	-0.288124	0.773252	0.876812	ZXDC	ENSG00000070476	protein_coding
132.301	0.0267885	0.153143	0.190042	0.849276	0.921016	JMJD6	ENSG00000070495	protein_coding
55.3715	-0.0866725	0.153837	-0.594504	0.552175	0.724548	POLB	ENSG00000070501	protein_coding
3.74709	-0.467571	0.372066	-1.59979	0.109646	0.252213	ST6GALNAC1	ENSG00000070526	protein_coding
14.6106	0.694638	0.255456	2.69174	0.00710798	0.0319675	WIPI1	ENSG00000070540	protein_coding
0.277224	-0.00536019	0.237875	-0.0338213	0.97302	NA	FRMPD1	ENSG00000070601	protein_coding
80.6841	-0.19604	0.162163	-1.19699	0.231311	0.420033	GBA2	ENSG00000070610	protein_coding
0.115933	-0.0620375	0.175016	-0.366541	0.713961	NA	NDST1	ENSG00000070614	protein_coding
51.1731	0.279199	0.167708	1.63279	0.102513	0.241286	ASNS	ENSG00000070669	protein_coding
210.1	-0.908655	0.176377	-5.14533	2.67053e-07	4.77866e-06	AP3M2	ENSG00000070718	protein_coding
5.94632	-0.189514	0.375491	-0.535314	0.592433	0.75551	ST6GALNAC2	ENSG00000070731	protein_coding
4865.08	-1.94093	0.14323	-13.5387	9.24142e-42	1.38705e-38	PABPC1	ENSG00000070756	protein_coding
25.8739	-0.583378	0.215223	-2.6987	0.00696114	0.0314012	TESK2	ENSG00000070759	protein_coding
136.894	0.120044	0.196801	0.610541	0.541503	0.716823	C16orf80	ENSG00000070761	protein_coding
102.984	-0.0587322	0.144277	-0.434747	0.663746	0.807192	CSNK2A2	ENSG00000070770	protein_coding
0.271378	-0.107068	0.175018	-0.473566	0.635809	NA	PTPN21	ENSG00000070778	protein_coding
44.2309	0.00811378	0.169775	0.0597937	0.95232	0.976331	EIF2B3	ENSG00000070785	protein_coding
184.589	-0.0543483	0.133231	-0.409293	0.682324	0.817538	TCOF1	ENSG00000070814	protein_coding
369.507	0.197377	0.156457	1.24901	0.211663	0.396298	CDC42	ENSG00000070831	protein_coding
144.953	0.858098	0.183991	4.65571	3.2287e-06	4.42309e-05	OSBPL3	ENSG00000070882	protein_coding
0.155419	0.0393027	0.175016	0.173513	0.862248	NA	SLC12A3	ENSG00000070915	protein_coding
55.6905	-0.24751	0.217138	-1.15862	0.246612	0.4373	RAD18	ENSG00000070950	protein_coding
281.783	0.397222	0.17984	2.23443	0.025455	0.0859959	ATP2B1	ENSG00000070961	protein_coding
0.122467	-0.0231761	0.175016	-0.134702	0.892848	NA	TRPM5	ENSG00000070985	protein_coding
64.275	0.217729	0.178299	1.22612	0.220154	0.40794	NCK2	ENSG00000071051	protein_coding
94.3644	-0.217384	0.184108	-1.18664	0.235371	0.424696	MAP4K4	ENSG00000071054	protein_coding
223.209	-1.86302	0.190618	-9.76036	1.66569e-22	2.69613e-20	MGAT4A	ENSG00000071073	protein_coding
1943.75	-1.42837	0.145601	-9.7964	1.16668e-22	1.94565e-20	RPL31	ENSG00000071082	protein_coding
615.544	0.768114	0.119386	6.41888	1.37282e-10	4.62557e-09	WDR1	ENSG00000071127	protein_coding
89.753	-0.0877263	0.208712	-0.483304	0.62888	0.781779	SNX13	ENSG00000071189	protein_coding
21.5771	0.892982	0.24488	3.63934	0.000273343	0.0021108	ARHGAP10	ENSG00000071205	protein_coding
35.4541	-0.437717	0.264387	-1.58461	0.113055	0.257347	RPS6KA2	ENSG00000071242	protein_coding
138.898	-0.280245	0.138375	-2.05656	0.039729	0.121019	ING3	ENSG00000071243	protein_coding
20.4509	-0.088326	0.333497	-0.267789	0.788861	0.885933	VASH1	ENSG00000071246	protein_coding
20.8852	1.13223	0.313846	3.67802	0.000235052	0.00185264	LMCD1	ENSG00000071282	protein_coding
205.678	-0.181398	0.132757	-1.36575	0.172016	0.344598	WBSCR22	ENSG00000071462	protein_coding
128.169	-0.34621	0.177892	-1.94654	0.0515893	0.146776	SEL1L	ENSG00000071537	protein_coding
5.0427	0.530499	0.374273	1.4287	0.153092	0.318979	TRIP13	ENSG00000071539	protein_coding
241.835	0.34586	0.148122	2.33351	0.0196216	0.0703633	ATP6AP1	ENSG00000071553	protein_coding
32.3914	-0.559021	0.226608	-2.46769	0.0135989	0.0531405	TCF3	ENSG00000071564	protein_coding
239.179	-0.575314	0.160502	-3.59998	0.00031824	0.00240685	TRIB2	ENSG00000071575	protein_coding
37.2919	-0.16905	0.209572	-0.636376	0.524531	0.703551	DAZAP1	ENSG00000071626	protein_coding
22.025	0.231271	0.250643	1.00049	0.317073	0.516413	MBD3	ENSG00000071655	protein_coding
62.5785	-0.80004	0.227528	-3.52675	0.000420686	0.00305164	HLTF	ENSG00000071794	protein_coding
132.131	0.788501	0.227059	3.46407	0.000532059	0.00373164	FAM50A	ENSG00000071859	protein_coding
64.7518	0.100082	0.171149	0.577652	0.563499	0.732318	FAM3A	ENSG00000071889	protein_coding
224.21	-0.00518394	0.146335	-0.0148344	0.988164	0.994004	CPSF1	ENSG00000071894	protein_coding
1.18931	0.868475	0.330709	1.11428	NA	NA	MYO3B	ENSG00000071909	protein_coding
2.36994	0.516534	0.368735	1.37406	0.169424	0.340871	CYBRD1	ENSG00000071967	protein_coding
93.324	-0.0213459	0.14817	-0.132435	0.89464	0.945932	PDCD2	ENSG00000071994	protein_coding
252.45	0.112243	0.119571	0.939325	0.347564	0.547187	RDH11	ENSG00000072042	protein_coding
5.66301	0.375858	0.315672	1.24296	0.213882	0.399367	PRKACA	ENSG00000072062	protein_coding
14.6311	-1.40501	0.359799	-3.97073	7.16539e-05	0.000665732	LPHN1	ENSG00000072071	protein_coding
161.1	-2.16874	0.231957	-9.42202	4.42497e-21	6.0377e-19	ACTN1	ENSG00000072110	protein_coding
131.833	0.0904198	0.220407	0.412655	0.679859	0.81589	ZFYVE26	ENSG00000072121	protein_coding
17.6558	-0.473132	0.295998	-1.625	0.104162	0.243828	EPN2	ENSG00000072134	protein_coding
60.8165	0.690392	0.198948	3.46876	0.000522859	0.00368276	PTPN18	ENSG00000072135	protein_coding
13.5188	-0.573713	0.313899	-1.7801	0.0750602	0.192571	LIMS2	ENSG00000072163	protein_coding
2.30226	-0.551542	0.36336	-1.8223	0.0684093	0.180028	SPEG	ENSG00000072195	protein_coding
0.954336	-0.382939	0.370264	-0.877981	0.379954	0.57816	LNX1	ENSG00000072201	protein_coding
146.22	0.499408	0.165182	3.01717	0.0025515	0.0138479	ALDH3A2	ENSG00000072210	protein_coding
254.371	0.713867	0.174596	4.08121	4.48015e-05	0.000442653	TFRC	ENSG00000072274	protein_coding
7.85165	-0.275428	0.357442	-0.790424	0.42928	0.623179	SREBF1	ENSG00000072310	protein_coding
0.763417	-0.797831	0.36111	-2.30647	0.0210842	NA	TRPC5	ENSG00000072315	protein_coding
264.093	-0.41574	0.133445	-3.08131	0.00206094	0.0115854	AFF4	ENSG00000072364	protein_coding
27.7352	0.206061	0.281119	0.679667	0.496716	0.681694	UBE2D1	ENSG00000072401	protein_coding
26.4858	-1.05025	0.288349	-3.55943	0.000371659	0.00273811	MPP5	ENSG00000072415	protein_coding
0.086691	0.00386123	0.175016	0.0396742	0.968353	NA	ASAH2C	ENSG00000072444	protein_coding
327.443	-0.00724042	0.163946	-0.040411	0.967765	0.983187	SMC1A	ENSG00000072501	protein_coding
77.5654	0.591361	0.146791	4.04241	5.29045e-05	0.00051259	HSD17B10	ENSG00000072506	protein_coding
25.7449	0.167918	0.246501	0.780084	0.435341	0.628331	MARK2	ENSG00000072518	protein_coding
4.91372	1.43273	0.37276	3.70242	0.00021355	0.00170902	HMMR	ENSG00000072571	protein_coding
140.381	0.543079	0.135414	3.99439	6.48601e-05	0.000611559	CHFR	ENSG00000072609	protein_coding
3.40531	1.57942	0.35138	4.43092	9.38329e-06	0.000112504	P4HA2	ENSG00000072682	protein_coding
0.0800181	-0.0469469	0.175016	-0.283079	0.777116	NA	FCGR2B	ENSG00000072694	protein_coding
305.611	-0.0143241	0.108738	-0.128745	0.897559	0.947487	NFATC3	ENSG00000072736	protein_coding
78.2576	-0.086331	0.157112	-0.525244	0.599414	0.760671	TRNT1	ENSG00000072756	protein_coding
175.333	0.120852	0.183374	0.646965	0.517654	0.699041	ACADVL	ENSG00000072778	protein_coding
612.411	0.744404	0.133503	5.56411	2.63491e-08	5.80806e-07	STK10	ENSG00000072786	protein_coding
116.584	0.517142	0.181307	2.81162	0.0049293	0.0236029	FBXW11	ENSG00000072803	protein_coding
481.326	0.575659	0.113499	5.07147	3.94764e-07	6.76094e-06	ACAP1	ENSG00000072818	protein_coding
1.77012	2.1693	0.375152	5.57497	2.47572e-08	5.47177e-07	CRMP1	ENSG00000072832	protein_coding
12.0236	1.28421	0.351885	3.58789	0.000333361	0.00250172	EVC	ENSG00000072840	protein_coding
185.015	-0.026596	0.147343	-0.180592	0.856688	0.924718	DERL2	ENSG00000072849	protein_coding
125.281	-0.254901	0.193654	-1.32664	0.184628	0.362364	SIDT1	ENSG00000072858	protein_coding
183.426	-0.432969	0.121524	-3.55722	0.000374807	0.0027576	NDE1	ENSG00000072864	protein_coding
4.87579	-0.656977	0.374723	-1.9094	0.0562107	0.156212	TMEM38A	ENSG00000072954	protein_coding
307.66	0.0569636	0.136261	0.416534	0.677019	0.813913	AP1M1	ENSG00000072958	protein_coding
0.596536	-0.0569044	0.29859	0.117362	0.906573	NA	PVR	ENSG00000073008	protein_coding
50.1404	0.114063	0.147695	0.761356	0.446444	0.638662	IKBKG	ENSG00000073009	protein_coding
89.3509	-0.289439	0.131826	-2.19066	0.0284761	0.0938403	XRCC1	ENSG00000073050	protein_coding
9.40713	-1.01911	0.375453	-2.61388	0.00895205	0.0382996	SCARB1	ENSG00000073060	protein_coding
38.8209	0.391344	0.283666	1.37691	0.16854	0.339879	MCM2	ENSG00000073111	protein_coding
0.251126	-0.0635084	0.190011	-0.294188	0.768614	NA	MOV10L1	ENSG00000073146	protein_coding
18.8813	-0.0789881	0.232521	-0.332238	0.739709	0.855823	SELO	ENSG00000073169	protein_coding
2.05535	1.69114	0.369819	4.50188	6.73536e-06	8.4435e-05	TP63	ENSG00000073282	protein_coding
28.533	-1.31973	0.319586	-4.14381	3.41583e-05	0.000347259	ALPK1	ENSG00000073331	protein_coding
25.4271	0.793232	0.256305	3.2037	0.00135672	0.00821148	LLGL2	ENSG00000073350	protein_coding
21.6586	-0.677455	0.281131	-2.33063	0.019773	0.0707832	PDE8A	ENSG00000073417	protein_coding
68.7138	-0.900366	0.155614	-5.76712	8.06397e-09	1.94928e-07	NLE1	ENSG00000073536	protein_coding
522.154	0.0577182	0.130686	0.433025	0.664997	0.807762	SDHA	ENSG00000073578	protein_coding
312.616	0.272025	0.10804	2.51421	0.0119301	0.0482286	SMARCE1	ENSG00000073584	protein_coding
41.513	0.677426	0.245225	2.7496	0.00596684	0.0276643	GSDMB	ENSG00000073605	protein_coding
474.693	0.00370716	0.102808	0.0306001	0.975588	0.986957	KDM5A	ENSG00000073614	protein_coding
1.51165	-0.560429	0.324016	-2.02878	0.0424807	0.12684	ADAM11	ENSG00000073670	protein_coding
12.1889	-0.366364	0.337423	-1.24822	0.211951	0.396703	PPP2R3A	ENSG00000073711	protein_coding
22.5114	-0.221171	0.330135	-0.319071	0.749672	0.862756	FERMT2	ENSG00000073712	protein_coding
0.257546	-0.0923107	0.175016	-0.532666	0.594265	NA	DHRS9	ENSG00000073737	protein_coding
19.6702	-0.0888676	0.270846	-0.195817	0.844753	0.918739	MAP3K13	ENSG00000073803	protein_coding
642.31	-0.152209	0.167191	-0.93084	0.351936	0.551157	ST6GAL1	ENSG00000073849	protein_coding
9.60343	2.03101	0.318684	6.37856	1.78758e-10	5.90259e-09	TBX21	ENSG00000073861	protein_coding
21.0982	-0.507724	0.357086	-1.48722	0.136956	0.29488	FRY	ENSG00000073910	protein_coding
76.4116	0.527019	0.179333	2.94409	0.00323909	0.0168539	PICALM	ENSG00000073921	protein_coding
155.09	0.64743	0.171243	3.76805	0.000164528	0.00136569	NSF	ENSG00000073969	protein_coding
225.121	0.0218877	0.19028	0.125073	0.900465	0.949159	CLASP1	ENSG00000074054	protein_coding
178.092	0.333675	0.12339	2.72051	0.00651819	0.0297544	MRPS34	ENSG00000074071	protein_coding
0.215672	-0.105386	0.208004	-0.37232	0.709655	NA	NOTCH3	ENSG00000074181	protein_coding
245.517	-0.031806	0.138284	-0.227995	0.81965	0.905421	CLNS1A	ENSG00000074201	protein_coding
0.397581	-0.0197387	0.264824	-0.0767969	0.938785	NA	TEAD2	ENSG00000074219	protein_coding
124.226	0.550234	0.125095	4.38836	1.1421e-05	0.000132977	EED	ENSG00000074266	protein_coding
0.29652	-0.0738537	0.176161	-0.444528	0.656661	NA	CDHR2	ENSG00000074276	protein_coding
201.104	0.389361	0.131314	2.9563	0.00311354	0.0163315	TSG101	ENSG00000074319	protein_coding
61.0935	0.502473	0.216858	2.29254	0.0218745	0.076628	C17orf85	ENSG00000074356	protein_coding
111.242	0.460965	0.179945	2.56191	0.0104098	0.0433895	ATP2A3	ENSG00000074370	protein_coding
0.119933	0.0155932	0.175016	0.0693169	0.944737	NA	CA12	ENSG00000074410	protein_coding
6.76199	-0.477248	0.334583	-1.96187	0.0497774	0.143075	MGLL	ENSG00000074416	protein_coding
0.0326948	0.125662	0.175145	-0.190343	0.84904	NA	NTN4	ENSG00000074527	protein_coding
57.4527	-0.11025	0.180078	-0.67613	0.498958	0.683862	BCS1L	ENSG00000074582	protein_coding
0.167635	-0.0306754	0.175016	-0.162522	0.870895	NA	NUAK1	ENSG00000074590	protein_coding
211.972	-0.0722483	0.127414	-0.56115	0.574696	0.741325	DPP8	ENSG00000074603	protein_coding
30.0697	-0.376909	0.225779	-1.66621	0.0956723	0.22912	SLC24A1	ENSG00000074621	protein_coding
15.1033	-0.528517	0.367022	-1.26697	0.205165	0.38836	ZNF532	ENSG00000074657	protein_coding
1.36551	0.0375644	0.371101	0.442351	0.658235	0.803034	SCARF1	ENSG00000074660	protein_coding
172.221	0.0024695	0.132075	0.0159141	0.987303	0.993622	LMAN1	ENSG00000074695	protein_coding
119.407	-0.136359	0.155295	-0.881661	0.37796	0.576401	PTPLAD1	ENSG00000074696	protein_coding
361.225	-0.0126544	0.139031	-0.148562	0.881899	0.938638	IPCEF1	ENSG00000074706	protein_coding
212.001	0.10517	0.159574	0.670257	0.502694	0.687373	ZZEF1	ENSG00000074755	protein_coding
2347.09	0.80526	0.165415	4.86332	1.15433e-06	1.76464e-05	ENO1	ENSG00000074800	protein_coding
0.2406	0.0048888	0.175016	0.0341746	0.972738	NA	SLC12A1	ENSG00000074803	protein_coding
104.98	0.41981	0.133266	3.16582	0.00154648	0.00918759	C19orf10	ENSG00000074842	protein_coding
1.06155	0.47234	0.37529	1.04884	0.294253	0.491165	ANO8	ENSG00000074855	protein_coding
74.8511	-0.362261	0.160115	-2.26865	0.0232896	0.0804247	TUBE1	ENSG00000074935	protein_coding
173.372	-2.17954	0.22587	-9.79803	1.14806e-22	1.94565e-20	TXK	ENSG00000074966	protein_coding
2.85208	1.6026	0.366293	4.3028	1.68655e-05	0.000186879	WSCD2	ENSG00000075035	protein_coding
0.337355	-0.0809846	0.199934	-0.401052	0.688382	NA	KCNQ2	ENSG00000075043	protein_coding
1.19204	-0.132613	0.371086	-0.350024	0.726321	0.846084	TACR2	ENSG00000075073	protein_coding
88.487	-0.164835	0.113696	-1.45543	0.145551	0.308162	ACTR6	ENSG00000075089	protein_coding
21.9488	0.249563	0.243263	1.01925	0.308083	0.506485	TIPIN	ENSG00000075131	protein_coding
173.08	0.592191	0.142093	4.17013	3.04432e-05	0.000314288	SRI	ENSG00000075142	protein_coding
44.0939	0.160891	0.230016	0.723213	0.469549	0.658645	EIF4G3	ENSG00000075151	protein_coding
45.6899	0.484122	0.146593	3.30818	0.00093905	0.00603963	NUP37	ENSG00000075188	protein_coding
0	NA	NA	NA	NA	NA	SEMA3A	ENSG00000075213	protein_coding
2.83231	0.926391	0.370496	2.01238	0.0441797	0.130906	GTSE1	ENSG00000075218	protein_coding
0.177383	-0.0410675	0.200437	-0.190077	0.849249	NA	SEMA3C	ENSG00000075223	protein_coding
31.4558	1.29688	0.237358	5.553	2.80806e-08	6.14054e-07	TTC38	ENSG00000075234	protein_coding
101.827	0.431434	0.146797	2.95679	0.00310856	0.0163135	ACAT1	ENSG00000075239	protein_coding
10.4151	0.954756	0.322191	3.0237	0.00249707	0.0135837	GRAMD4	ENSG00000075240	protein_coding
3.49496	0.00551221	0.371939	0.386172	0.699369	0.829929	CELSR1	ENSG00000075275	protein_coding
0.846568	-0.112902	0.326523	0.468115	0.639702	0.789113	WNT8B	ENSG00000075290	protein_coding
383.309	-0.30854	0.144075	-2.17594	0.0295599	0.0967362	ZNF638	ENSG00000075292	protein_coding
58.8628	-0.00239918	0.221308	-0.0645678	0.948518	0.975395	SLC25A40	ENSG00000075303	protein_coding
36.2523	-0.226679	0.192215	-1.17926	0.238296	0.427766	TIMM21	ENSG00000075336	protein_coding
0.602887	-0.387469	0.264056	-1.26615	0.205458	NA	ADD2	ENSG00000075340	protein_coding
4.89919	0.248357	0.320715	1.00336	0.315685	0.515016	VPS9D1	ENSG00000075399	protein_coding
143.055	0.0322132	0.198659	0.118658	0.905546	0.952205	ZNF37A	ENSG00000075407	protein_coding
90.1699	-0.32532	0.156081	-2.08265	0.0372833	0.115596	MARK3	ENSG00000075413	protein_coding
1096.72	-0.0430265	0.120161	-0.344829	0.730223	0.849252	SLC25A3	ENSG00000075415	protein_coding
54.5769	0.140519	0.217056	0.626864	0.530749	0.708036	FNDC3B	ENSG00000075420	protein_coding
118.151	0.869245	0.295432	2.92119	0.00348702	0.0179516	FOSL2	ENSG00000075426	protein_coding
323.13	-0.23058	0.169088	-1.28667	0.198211	0.379459	FRYL	ENSG00000075539	protein_coding
65.1676	0.195075	0.232008	0.85803	0.390876	0.589026	TMEM131	ENSG00000075568	protein_coding
5.62724	1.81188	0.367377	4.89562	9.79938e-07	1.52199e-05	FSCN1	ENSG00000075618	protein_coding
8018.46	0.930151	0.198365	4.68004	2.86815e-06	3.97926e-05	ACTB	ENSG00000075624	protein_coding
0.553464	-0.296299	0.333978	0.477497	0.633008	NA	MOCOS	ENSG00000075643	protein_coding
10.6551	0.553129	0.366504	1.6053	0.108427	0.250334	PLD1	ENSG00000075651	protein_coding
12.0294	0.308885	0.349366	0.98559	0.324334	0.523796	WDR62	ENSG00000075702	protein_coding
49.1501	0.282645	0.220608	1.27994	0.200566	0.382216	DLG1	ENSG00000075711	protein_coding
359.868	0.218795	0.151103	1.43865	0.15025	0.314818	RAB7A	ENSG00000075785	protein_coding
56.3413	0.611823	0.183605	3.32317	0.000889993	0.00576453	BCAP29	ENSG00000075790	protein_coding
175.387	0.0627439	0.161842	0.366575	0.713936	0.839596	SEC31B	ENSG00000075826	protein_coding
151.266	-0.387593	0.144418	-2.69182	0.00710641	0.0319675	SART3	ENSG00000075856	protein_coding
476.954	-0.0664046	0.149753	-0.486972	0.626278	0.779836	ARHGAP15	ENSG00000075884	protein_coding
1.10531	0.117245	0.359931	0.164071	0.869675	0.931659	TUBA3D	ENSG00000075886	protein_coding
93.597	-0.165707	0.121185	-1.36243	0.173061	0.345941	EXOSC7	ENSG00000075914	protein_coding
87.4821	0.272147	0.141541	1.94279	0.0520417	0.147681	KIFAP3	ENSG00000075945	protein_coding
155.198	-0.337716	0.135162	-2.51574	0.0118784	0.0480902	MKRN2	ENSG00000075975	protein_coding
223.468	0.0416844	0.148973	0.275937	0.782597	0.882299	MCM6	ENSG00000076003	protein_coding
288.599	0.544408	0.148615	3.65971	0.000252501	0.00197386	REXO2	ENSG00000076043	protein_coding
113.09	-0.243179	0.174291	-1.40503	0.160011	0.328744	RBM7	ENSG00000076053	protein_coding
3.23537	-0.0745409	0.373038	-0.499408	0.617492	0.774167	RBMS2	ENSG00000076067	protein_coding
327.81	0.220989	0.102064	2.16119	0.030681	0.0996935	BAZ2A	ENSG00000076108	protein_coding
59.9182	-0.121542	0.170904	-0.711355	0.476864	0.665177	PTPN23	ENSG00000076201	protein_coding
109.576	0.224332	0.14764	1.5089	0.131325	0.286681	MLH1	ENSG00000076242	protein_coding
96.1399	0.669769	0.197239	3.37603	0.000735397	0.00493352	UNG	ENSG00000076248	protein_coding
7.99402	0.188415	0.34637	0.461904	0.64415	0.793118	FMO4	ENSG00000076258	protein_coding
80.5306	-0.345682	0.153545	-2.2478	0.0245888	0.0839282	KLHL20	ENSG00000076321	protein_coding
12.5837	-0.488326	0.341105	-1.70002	0.0891277	0.217903	SLC46A1	ENSG00000076351	protein_coding
0.682599	-0.244318	0.227266	-0.727507	0.466915	NA	PLXNA2	ENSG00000076356	protein_coding
25.1844	0.0816059	0.287818	0.314971	0.752784	0.864589	SPAG5	ENSG00000076382	protein_coding
61.6312	-0.140936	0.172213	-0.781367	0.434586	0.627736	ANKRD13A	ENSG00000076513	protein_coding
20.0635	0.674581	0.31772	2.08231	0.0373142	0.115648	TPD52	ENSG00000076554	protein_coding
52.1271	-0.719343	0.273205	-2.61525	0.00891612	0.0381896	ACACB	ENSG00000076555	protein_coding
13.8418	-0.0588008	0.320985	-0.0572677	0.954332	0.976985	TRAF4	ENSG00000076604	protein_coding
492.522	0.209506	0.125331	1.67815	0.0933181	0.22525	PAG1	ENSG00000076641	protein_coding
56.5337	-0.383482	0.194708	-1.96524	0.0493865	0.142274	GPATCH1	ENSG00000076650	protein_coding
291.774	0.796678	0.147885	5.36269	8.19926e-08	1.64044e-06	ICAM3	ENSG00000076662	protein_coding
120.737	-0.0251848	0.178805	-0.165705	0.868389	0.931641	NT5C2	ENSG00000076685	protein_coding
41.9312	1.51269	0.327997	4.50721	6.56848e-06	8.26567e-05	MCAM	ENSG00000076706	protein_coding
33.3795	-0.387929	0.213436	-1.80876	0.0704883	0.18414	MBNL3	ENSG00000076770	protein_coding
0.170922	-0.0313648	0.176853	-0.164454	0.869374	NA	CAMSAP3	ENSG00000076826	protein_coding
84.1488	-0.287009	0.258256	-1.0616	0.288417	0.485102	XAB2	ENSG00000076924	protein_coding
502.636	-0.180634	0.146885	-1.23683	0.216152	0.402285	ARHGEF1	ENSG00000076928	protein_coding
180.918	0.518994	0.0973655	5.32042	1.03528e-07	2.02277e-06	STXBP2	ENSG00000076944	protein_coding
11.6381	-0.298948	0.316043	-0.95072	0.341747	0.541274	MAP2K7	ENSG00000076984	protein_coding
86.6607	-1.0977	0.210812	-5.22604	1.73183e-07	3.24177e-06	DGKD	ENSG00000077044	protein_coding
2.00244	-0.78405	0.375151	-1.90341	0.0569864	0.15786	RARB	ENSG00000077092	protein_coding
151.885	-0.386862	0.1331	-2.95857	0.00309073	0.0162302	TOP2B	ENSG00000077097	protein_coding
87.7178	-0.000173817	0.190884	0.0113519	0.990943	0.995454	TM9SF3	ENSG00000077147	protein_coding
39.9161	-0.696262	0.185397	-3.71552	0.000202789	0.0016324	NFKB2	ENSG00000077150	protein_coding
22.827	0.581373	0.235987	2.43267	0.0149877	0.0572134	UBE2T	ENSG00000077152	protein_coding
103.944	0.409059	0.286257	1.42534	0.154058	0.32019	PPP1R12B	ENSG00000077157	protein_coding
184.659	0.088913	0.147728	0.594021	0.552498	0.724811	DNAJC10	ENSG00000077232	protein_coding
161.49	0.165511	0.116535	1.42331	0.154648	0.320838	GTF3C1	ENSG00000077235	protein_coding
106.81	-0.183416	0.202857	-0.900583	0.36781	0.56631	IL4R	ENSG00000077238	protein_coding
294.449	-0.347334	0.161322	-2.16038	0.0307436	0.0998183	USP33	ENSG00000077254	protein_coding
6.45817	-0.35266	0.361808	-1.12567	0.260305	0.454338	PAK3	ENSG00000077264	protein_coding
0.884498	0.0649229	0.176912	-0.00502233	0.995993	0.997927	DCX	ENSG00000077279	protein_coding
52.3136	-0.0759628	0.138938	-0.555472	0.578572	0.744705	SNRPA	ENSG00000077312	protein_coding
0.777619	0.503904	0.27477	1.57104	0.116174	NA	SPAG6	ENSG00000077327	protein_coding
56.5212	-0.31013	0.190957	-1.60825	0.107781	0.249445	EXOSC5	ENSG00000077348	protein_coding
124.268	0.583375	0.162905	3.55495	0.000378051	0.00277528	DYNC1I2	ENSG00000077380	protein_coding
249.295	0.00762893	0.112747	0.0718435	0.942726	0.972582	APBB1IP	ENSG00000077420	protein_coding
48.2167	-0.0370312	0.184139	-0.184687	0.853474	0.923131	LRCH4	ENSG00000077454	protein_coding
50.6845	-0.453294	0.184665	-2.46796	0.0135887	0.0531129	FAM76B	ENSG00000077458	protein_coding
12.8641	0.935488	0.251418	3.73434	0.000188209	0.001536	SIRT6	ENSG00000077463	protein_coding
59.2357	0.400063	0.215009	1.8871	0.0591466	0.162358	POLD3	ENSG00000077514	protein_coding
0.3697	-0.111702	0.184406	-0.673565	0.500588	NA	ACTN2	ENSG00000077522	protein_coding
295.721	0.915825	0.137722	6.6399	3.1389e-11	1.15936e-09	CAPZB	ENSG00000077549	protein_coding
9.98322	1.52151	0.252998	5.94766	2.72001e-09	7.302e-08	GPR137B	ENSG00000077585	protein_coding
1.16618	-0.44517	0.369432	-0.72489	0.468519	0.657648	NAALAD2	ENSG00000077616	protein_coding
201.341	-0.851749	0.169958	-5.03567	4.76191e-07	7.97354e-06	JADE1	ENSG00000077684	protein_coding
6.57948	0.807568	0.367686	2.17299	0.0297808	0.0972855	SLC25A43	ENSG00000077713	protein_coding
129.377	0.462706	0.153744	3.00596	0.00264743	0.0142654	UBE2A	ENSG00000077721	protein_coding
18.6631	0.25142	0.265462	1.02903	0.303465	0.501063	FGFR1	ENSG00000077782	protein_coding
0.156604	-0.0180007	0.216569	-0.0895804	0.928621	NA	FKBP6	ENSG00000077800	protein_coding
225.888	-0.463574	0.151341	-3.07002	0.00214047	0.0119665	GTF2I	ENSG00000077809	protein_coding
0.600921	-0.0752208	0.340674	0.20987	0.833769	NA	SMC1B	ENSG00000077935	protein_coding
0.710687	0.361895	0.251343	0.482548	NA	NA	ITGA8	ENSG00000077943	protein_coding
88.2307	1.89438	0.248501	7.61521	2.63256e-14	1.50393e-12	CST7	ENSG00000077984	protein_coding
0.620398	0.24058	0.258553	0.554833	0.579009	NA	MAP2	ENSG00000078018	protein_coding
36.642	-0.752561	0.295745	-2.54052	0.0110689	0.0455615	PIAS2	ENSG00000078043	protein_coding
3.6439	0.217255	0.374637	0.627154	0.530558	0.708011	AMPH	ENSG00000078053	protein_coding
135.613	-0.0841758	0.127765	-0.672372	0.501347	0.686028	ARAF	ENSG00000078061	protein_coding
101.85	-0.0268878	0.162497	-0.197936	0.843095	0.917816	MCCC1	ENSG00000078070	protein_coding
29.2199	0.935561	0.367061	2.39547	0.0165992	0.0617654	LAMP3	ENSG00000078081	protein_coding
10.3353	-0.108963	0.374905	0.0573477	0.954268	0.976985	NEBL	ENSG00000078114	protein_coding
30.9676	0.213742	0.32828	0.612367	0.540295	0.716224	ACER3	ENSG00000078124	protein_coding
145.151	0.622329	0.177856	3.49206	0.000479302	0.00341679	UBE2K	ENSG00000078140	protein_coding
217.173	-0.0967728	0.13663	-0.711061	0.477047	0.665318	PIK3C3	ENSG00000078142	protein_coding
78.7554	-0.575219	0.251726	-2.28119	0.022537	0.0784331	N4BP2	ENSG00000078177	protein_coding
49.3117	0.217767	0.191987	1.14352	0.252825	0.445626	C12orf5	ENSG00000078237	protein_coding
38.3488	-0.318684	0.233402	-1.36239	0.173075	0.345941	TULP3	ENSG00000078246	protein_coding
25.9469	0.453931	0.278377	1.6655	0.0958128	0.229407	SYNJ2	ENSG00000078269	protein_coding
4.4385	0.576192	0.35962	1.54678	0.121917	0.271824	ADCY2	ENSG00000078295	protein_coding
837.685	-0.539139	0.13693	-3.9567	7.59931e-05	0.000701704	PPP2R5C	ENSG00000078304	protein_coding
6.7419	-0.266601	0.29805	-0.887834	0.37463	0.572975	PMS2P1	ENSG00000078319	pseudogene
110.153	0.12034	0.141743	0.869138	0.384772	0.583448	GNB1	ENSG00000078369	protein_coding
1.39557	-0.680165	0.371689	-1.86676	0.0619347	0.16763	EDN1	ENSG00000078401	protein_coding
82.1379	-0.118152	0.172756	-0.698529	0.484846	0.671939	MLLT10	ENSG00000078403	protein_coding
21.548	-1.2117	0.278763	-4.30652	1.6584e-05	0.000184574	ZCWPW1	ENSG00000078487	protein_coding
326.926	-0.170809	0.119017	-1.44916	0.147292	0.310614	P2RY10	ENSG00000078589	protein_coding
348.674	0.129792	0.136256	0.939252	0.347601	0.547187	ITM2A	ENSG00000078596	protein_coding
406.062	0.00197042	0.112567	0.0146762	0.98829	0.99401	NRD1	ENSG00000078618	protein_coding
272.219	0.203955	0.0961788	2.11215	0.0346736	0.109248	VDAC3	ENSG00000078668	protein_coding
344.726	-0.362832	0.14977	-2.43058	0.0150746	0.0574121	PCM1	ENSG00000078674	protein_coding
88.5963	-0.391956	0.218384	-1.77433	0.0760081	0.194166	TNRC6C	ENSG00000078687	protein_coding
89.8366	0.273345	0.207838	1.38085	0.167325	0.33838	CBFA2T2	ENSG00000078699	protein_coding
160.407	0.0429132	0.175069	0.239538	0.810689	0.900612	ITCH	ENSG00000078747	protein_coding
2.0247	-0.326988	0.374483	-0.680564	0.496147	0.68136	PKD2L2	ENSG00000078795	protein_coding
7.9532	-0.206494	0.367843	-0.602961	0.546535	0.720192	TP53INP2	ENSG00000078804	protein_coding
90.0769	0.636608	0.17918	3.55317	0.000380616	0.00279039	SDF4	ENSG00000078808	protein_coding
4.55211	-0.245659	0.372764	-0.642113	0.5208	0.700937	MYH7B	ENSG00000078814	protein_coding
4.56737	1.96307	0.345116	5.5475	2.89778e-08	6.30583e-07	TP73	ENSG00000078900	protein_coding
112.343	0.322054	0.168401	1.93604	0.0528629	0.149165	TOLLIP	ENSG00000078902	protein_coding
44.5533	-0.12426	0.249097	-0.506302	0.612645	0.770531	UBE2D4	ENSG00000078967	protein_coding
0.245599	-0.0998713	0.175016	-0.522995	0.600977	NA	CLUL1	ENSG00000079101	protein_coding
106.24	-0.583801	0.121519	-4.81949	1.43925e-06	2.13879e-05	THOC1	ENSG00000079134	protein_coding
3.15509	-1.43101	0.375443	-3.9776	6.96135e-05	0.000650067	FKBP7	ENSG00000079150	protein_coding
0.161646	-0.00687386	0.175016	-0.0298122	0.976217	NA	OSBPL6	ENSG00000079156	protein_coding
654.858	0.0104496	0.101618	0.0882424	0.929684	0.96523	XRCC5	ENSG00000079246	protein_coding
34.895	0.72909	0.216194	3.3577	0.000785952	0.00521127	LXN	ENSG00000079257	protein_coding
187.663	0.419412	0.180818	2.29487	0.0217406	0.0762252	SP140	ENSG00000079263	protein_coding
99.7975	0.606624	0.167113	3.62127	0.000293158	0.00224387	MKNK1	ENSG00000079277	protein_coding
0.350344	0.0599477	0.223646	0.151509	0.879574	NA	TNS1	ENSG00000079308	protein_coding
11.2224	-0.260112	0.293008	-0.655514	0.512137	0.695018	REXO1	ENSG00000079313	protein_coding
229.065	-0.191558	0.125454	-1.5262	0.12696	0.279966	SAR1A	ENSG00000079332	protein_coding
159.946	0.0752016	0.163398	0.460886	0.64488	0.793189	CDC14A	ENSG00000079335	protein_coding
2.22783	-0.0466109	0.358065	0.247031	0.804884	0.896912	RAPGEF3	ENSG00000079337	protein_coding
67.6863	1.15447	0.319309	3.58131	0.000341877	0.00255865	CEACAM1	ENSG00000079385	protein_coding
82.31	-0.307716	0.147353	-2.09953	0.0357703	0.112072	SENP1	ENSG00000079387	protein_coding
36.3855	-0.484323	0.218975	-2.18801	0.0286688	0.0942871	CIC	ENSG00000079432	protein_coding
21.0879	-0.355131	0.238937	-1.34237	0.179477	0.354997	LIPE	ENSG00000079435	protein_coding
350.356	0.310509	0.12338	2.52592	0.0115397	0.0469957	FDFT1	ENSG00000079459	protein_coding
90.0806	-0.145662	0.156846	-0.92331	0.355846	0.554965	PAFAH1B3	ENSG00000079462	protein_coding
90.3561	-0.0959538	0.263847	-0.373256	0.708958	0.836841	OPHN1	ENSG00000079482	protein_coding
215.076	0.00846478	0.143296	0.0593736	0.952655	0.976331	KIF22	ENSG00000079616	protein_coding
9.7141	-0.196162	0.344741	-0.734475	0.462659	0.653031	LRRC16A	ENSG00000079691	protein_coding
77.1944	0.385236	0.207109	1.84624	0.0648579	0.173256	PGM1	ENSG00000079739	protein_coding
202.16	-0.102809	0.100708	-1.01922	0.308097	0.506485	DDX1	ENSG00000079785	protein_coding
127.824	0.0675424	0.148194	0.468886	0.639151	0.788551	DNM2	ENSG00000079805	protein_coding
33.5766	-0.943094	0.30338	-3.19223	0.0014118	0.00849998	EPB41L2	ENSG00000079819	protein_coding
106.173	1.02836	0.183547	5.59084	2.25974e-08	5.04166e-07	STX7	ENSG00000079950	protein_coding
106.769	-0.390077	0.144195	-2.69455	0.00704829	0.0317509	RABL2B	ENSG00000079974	protein_coding
144.475	0.728876	0.148036	4.92364	8.49507e-07	1.3473e-05	KEAP1	ENSG00000079999	protein_coding
7.58024	-0.044668	0.372602	-0.0643333	0.948705	0.975409	DDX43	ENSG00000080007	protein_coding
0.420011	-0.175493	0.249794	-0.429454	0.667593	NA	DCT	ENSG00000080166	protein_coding
172.04	-0.403671	0.12685	-3.19215	0.0014122	0.00849998	SLC35C2	ENSG00000080189	protein_coding
4.14846	-0.0690813	0.373721	-0.165203	0.868784	0.931659	CRYBG3	ENSG00000080200	protein_coding
85.7483	-0.561349	0.190652	-2.98399	0.00284518	0.0151431	RFX3	ENSG00000080298	protein_coding
364.306	-0.863893	0.151099	-5.70957	1.13259e-08	2.66369e-07	RIF1	ENSG00000080345	protein_coding
51.2779	-0.464198	0.192455	-2.36316	0.0181197	0.0661267	RAB21	ENSG00000080371	protein_coding
0.034127	-0.0318257	0.175016	-0.190343	0.84904	NA	SLC4A4	ENSG00000080493	protein_coding
128.812	-0.173563	0.185247	-0.945709	0.344297	0.543904	SMARCA2	ENSG00000080503	protein_coding
235.791	-0.823429	0.322063	-2.85546	0.00429745	0.0211289	SESN1	ENSG00000080546	protein_coding
5.2614	-1.28837	0.375212	-3.8267	0.000129874	0.001111	MID2	ENSG00000080561	protein_coding
0.481943	0.278582	0.232614	0.906766	0.364531	NA	COL5A3	ENSG00000080573	protein_coding
485.72	0.101934	0.205138	0.523345	0.600734	0.76141	SRCAP	ENSG00000080603	protein_coding
88.5489	-0.412593	0.153625	-2.68103	0.00733963	0.0328038	KIAA0020	ENSG00000080608	protein_coding
0.278361	0.0795065	0.235654	0.268617	0.788224	NA	CPB2	ENSG00000080618	protein_coding
0.408427	0.152806	0.227251	0.495246	0.620427	NA	CHRNA3	ENSG00000080644	protein_coding
120.067	-0.225987	0.139536	-1.62906	0.103301	0.242525	CNOT4	ENSG00000080802	protein_coding
185.129	0.093491	0.110241	0.84178	0.399911	0.597514	PSEN1	ENSG00000080815	protein_coding
23.1105	0.544307	0.27552	1.98227	0.0474492	0.137969	CPOX	ENSG00000080819	protein_coding
827.906	0.693753	0.155837	4.42528	9.63188e-06	0.000115136	CLDND1	ENSG00000080822	protein_coding
6.63001	-0.213748	0.364494	-0.709445	0.478049	0.666153	MOK	ENSG00000080823	protein_coding
787.937	-0.237424	0.110338	0.572921	0.566698	0.734914	HSP90AA1	ENSG00000080824	protein_coding
89.829	0.071314	0.231929	0.312089	0.754973	0.865598	RBL1	ENSG00000080839	protein_coding
46.5385	0.221159	0.185053	1.19925	0.230429	0.419104	DLGAP4	ENSG00000080845	protein_coding
22.5674	-0.0121749	0.29279	-0.00561827	0.995517	0.997796	IGSF9B	ENSG00000080854	protein_coding
32.211	-0.15586	0.237311	-0.61681	0.53736	0.713744	CROCCP3	ENSG00000080947	pseudogene
47.5933	0.975236	0.244156	3.98376	6.78347e-05	0.000635613	NDC80	ENSG00000080986	protein_coding
36.934	-0.0662594	0.249855	-0.205563	0.837132	0.915622	AP4E1	ENSG00000081014	protein_coding
169.394	-0.385003	0.115747	-3.34754	0.000815314	0.00537144	RSBN1	ENSG00000081019	protein_coding
5.18257	-0.48153	0.350217	-1.38762	0.165252	0.33595	MAGI3	ENSG00000081026	protein_coding
1.9679	-0.643675	0.375204	-1.7613	0.0781871	0.198107	COL4A4	ENSG00000081052	protein_coding
374.601	-2.79912	0.180832	-15.4587	6.58672e-54	1.08747e-49	TCF7	ENSG00000081059	protein_coding
107.385	0.424955	0.224276	1.87472	0.0608317	0.165622	OSTM1	ENSG00000081087	protein_coding
0.71303	-0.326621	0.245284	-1.25618	0.209049	NA	CDH7	ENSG00000081138	protein_coding
0.627667	-0.964373	0.368713	-1.35881	0.174208	NA	IMPG2	ENSG00000081148	protein_coding
269.975	-0.359153	0.105806	-3.38811	0.000703769	0.00475029	PCNP	ENSG00000081154	protein_coding
33.9282	-0.188654	0.215946	-0.898158	0.369102	0.567399	EXD2	ENSG00000081177	protein_coding
19.8527	0.0391695	0.374931	-0.000225882	0.99982	0.999844	ARG2	ENSG00000081181	protein_coding
1.49272	-0.64758	0.314589	-2.61522	0.00891707	0.0381896	MEF2C	ENSG00000081189	protein_coding
3786.92	0.179145	0.100109	1.78366	0.0744795	0.191625	PTPRC	ENSG00000081237	protein_coding
46.7484	0.0246494	0.29685	0.159905	0.872956	0.933191	UBA5	ENSG00000081307	protein_coding
857.271	-0.0521139	0.150015	-0.357957	0.720376	0.842547	STK17B	ENSG00000081320	protein_coding
28.5966	-1.38069	0.290899	-4.74786	2.05579e-06	2.94117e-05	CDC14B	ENSG00000081377	protein_coding
66.8398	-0.453991	0.219492	-2.0636	0.0390555	0.119608	ZNF510	ENSG00000081386	protein_coding
137.552	-1.03188	0.166693	-6.14478	8.00737e-10	2.33572e-08	ZNF506	ENSG00000081665	protein_coding
57.7961	0.186895	0.204878	0.961611	0.336245	0.535488	JMJD4	ENSG00000081692	protein_coding
111.952	-0.304737	0.152656	-1.9846	0.0471893	0.137467	DUSP12	ENSG00000081721	protein_coding
50.9608	-0.119285	0.253848	-0.523895	0.600351	0.761216	AACS	ENSG00000081760	protein_coding
114.713	0.108951	0.16243	0.651324	0.514838	0.696767	KIAA0141	ENSG00000081791	protein_coding
66.021	0.634752	0.153189	4.14418	3.41031e-05	0.000346915	HSPB11	ENSG00000081870	protein_coding
15.7557	0.860679	0.307434	2.8368	0.00455687	0.0222125	PHLPP1	ENSG00000081913	protein_coding
13.6063	-0.558717	0.364251	-1.42234	0.154927	0.321215	ATP8B1	ENSG00000081923	protein_coding
125.659	1.59373	0.203463	7.7979	6.29444e-15	3.95138e-13	IL12RB2	ENSG00000081985	protein_coding
1.64516	-0.240861	0.371312	-0.839403	0.401243	0.598638	SMARCD3	ENSG00000082014	protein_coding
84.3656	-0.0576331	0.194948	-0.281805	0.778093	0.879671	WDR70	ENSG00000082068	protein_coding
1251.41	-0.227505	0.114858	-2.01955	0.04343	0.129148	FYB	ENSG00000082074	protein_coding
0.515062	-0.0329707	0.289539	-0.211227	0.83271	NA	MPP4	ENSG00000082126	protein_coding
53.3701	-0.138398	0.204769	-0.678506	0.497451	0.682636	STRADB	ENSG00000082146	protein_coding
476.476	0.240583	0.131591	1.82172	0.0684971	0.180061	BZW1	ENSG00000082153	protein_coding
4.99549	-0.548017	0.367024	-1.27257	0.20317	0.385671	C1QTNF3	ENSG00000082196	protein_coding
41.5179	0.0750057	0.268072	0.273041	0.784822	0.8835	ME2	ENSG00000082212	protein_coding
104.849	0.107041	0.180299	0.584863	0.55864	0.728699	C5orf22	ENSG00000082213	protein_coding
150.273	-0.285989	0.173096	-1.69012	0.0910059	0.221413	CCNT2	ENSG00000082258	protein_coding
29.4435	-0.344413	0.254703	-1.34857	0.177474	0.352005	FAM135A	ENSG00000082269	protein_coding
0.07246	-0.00808555	0.175016	-0.0512396	0.959135	NA	EPB41L3	ENSG00000082397	protein_coding
5.51003	-0.340313	0.329327	-1.54119	0.123269	0.274067	COBLL1	ENSG00000082438	protein_coding
42.6726	0.732748	0.253734	2.87357	0.00405855	0.0202138	DLG3	ENSG00000082458	protein_coding
268.938	0.628847	0.12857	4.88663	1.02577e-06	1.57979e-05	TRAF5	ENSG00000082512	protein_coding
80.0905	0.125386	0.127153	0.990351	0.322002	0.521364	MRPL22	ENSG00000082515	protein_coding
43.06	-0.240417	0.245306	-1.00174	0.316467	0.515884	GEMIN5	ENSG00000082516	protein_coding
0.114437	-0.0231454	0.175016	-0.125428	0.900185	NA	OPRK1	ENSG00000082556	protein_coding
48.4768	0.347982	0.241777	1.49491	0.134938	0.291921	NFE2L1	ENSG00000082641	protein_coding
45.7191	0.0412512	0.240149	0.179995	0.857157	0.924764	GSK3B	ENSG00000082701	protein_coding
0.825287	-0.0518215	0.281524	0.27933	0.779992	0.880283	ITGB5	ENSG00000082781	protein_coding
89.4528	-0.225144	0.233771	-0.994134	0.320158	0.519592	ERC1	ENSG00000082805	protein_coding
132.148	0.146939	0.160325	0.925736	0.354583	0.553809	XPO1	ENSG00000082898	protein_coding
140.011	-0.0481767	0.142316	-0.384186	0.70084	0.831361	RNF13	ENSG00000082996	protein_coding
1.35507	0.223028	0.177583	0.462338	NA	NA	TRPM3	ENSG00000083067	protein_coding
44.6169	-0.100358	0.177926	-0.580286	0.561722	0.731063	PALB2	ENSG00000083093	protein_coding
82.894	-0.199771	0.244712	-0.818014	0.413349	0.60992	DOPEY1	ENSG00000083097	protein_coding
89.6404	-0.0597705	0.136986	-0.437459	0.661779	0.805752	LYRM2	ENSG00000083099	protein_coding
49.9948	0.0437155	0.178701	0.238544	0.811459	0.90079	BCKDHB	ENSG00000083123	protein_coding
423.826	-1.26478	0.170393	-7.43532	1.04317e-13	5.48494e-12	KAT6A	ENSG00000083168	protein_coding
223.314	0.177362	0.145874	1.20006	0.230116	0.418886	ZCCHC6	ENSG00000083223	protein_coding
21.9264	-0.625035	0.297274	-2.20679	0.0273291	0.0908218	ULK2	ENSG00000083290	protein_coding
0.724893	0.301871	0.288817	1.09005	0.275692	NA	GRHL2	ENSG00000083307	protein_coding
226.541	-0.159845	0.125995	-1.25622	0.209038	0.393343	TNPO1	ENSG00000083312	protein_coding
14.6048	-0.0101227	0.344349	-0.0563619	0.955054	0.977432	PLOD1	ENSG00000083444	protein_coding
11.9054	0.5785	0.302166	2.22177	0.0262986	0.0881783	P2RX5	ENSG00000083454	protein_coding
93.5667	0.11985	0.179687	0.672889	0.501018	0.685679	ITGAE	ENSG00000083457	protein_coding
141.673	0.140411	0.174313	0.799688	0.423892	0.618128	DIS3	ENSG00000083520	protein_coding
92.2783	-1.05763	0.196219	-5.377	7.57366e-08	1.53237e-06	PIBF1	ENSG00000083535	protein_coding
37.1839	0.78294	0.229528	3.37785	0.00073055	0.00490898	TDRD3	ENSG00000083544	protein_coding
20.5468	-0.41166	0.267829	-1.55249	0.120546	0.269662	NUFIP1	ENSG00000083635	protein_coding
160.778	-0.0700019	0.175488	-0.41159	0.68064	0.816254	PDS5B	ENSG00000083642	protein_coding
146.904	0.0886102	0.152725	0.582783	0.56004	0.729739	OXCT1	ENSG00000083720	protein_coding
36.9239	0.123127	0.205354	0.562942	0.573475	0.740387	RRAGB	ENSG00000083750	protein_coding
690.194	0.197957	0.107022	1.84573	0.0649307	0.173324	CYLD	ENSG00000083799	protein_coding
18.0788	-0.299071	0.256108	-1.00307	0.315826	0.515093	SLC27A5	ENSG00000083807	protein_coding
70.7024	-0.554441	0.152481	-3.61352	0.00030207	0.00230142	ZNF324	ENSG00000083812	protein_coding
92.7975	-0.468375	0.184145	-2.52326	0.0116273	0.0472941	ZNF671	ENSG00000083814	protein_coding
28.4735	-0.106989	0.243893	-0.428932	0.667972	0.809106	ZNF416	ENSG00000083817	protein_coding
144.277	-0.612203	0.122813	-5.02325	5.08047e-07	8.43849e-06	ZNF586	ENSG00000083828	protein_coding
32.1343	-0.20784	0.205802	-0.961371	0.336365	0.535549	ZNF446	ENSG00000083838	protein_coding
16.2881	-0.55472	0.2897	-1.86346	0.062397	0.16855	ZNF8	ENSG00000083842	protein_coding
19.2304	-0.424217	0.291911	-1.4157	0.156862	0.324224	ZNF264	ENSG00000083844	protein_coding
2701.97	-1.51469	0.132184	-11.46	2.09575e-30	9.61133e-28	RPS5	ENSG00000083845	protein_coding
0.112273	-0.0469469	0.175016	-0.283079	0.777116	NA	FAT1	ENSG00000083857	protein_coding
164.416	-0.539349	0.131457	-4.07381	4.62502e-05	0.00045506	YTHDC1	ENSG00000083896	protein_coding
101.858	0.142686	0.1806	0.779749	0.435539	0.62856	CHMP2B	ENSG00000083937	protein_coding
183.773	0.721031	0.231072	3.08138	0.0020604	0.0115854	SMAP2	ENSG00000084070	protein_coding
193.026	-0.014431	0.107639	-0.135163	0.892483	0.944969	PPIE	ENSG00000084072	protein_coding
89.0835	0.475469	0.203017	2.32723	0.0199532	0.071293	ZMPSTE24	ENSG00000084073	protein_coding
243.09	0.543176	0.15997	3.39162	0.000694805	0.00469363	STARD7	ENSG00000084090	protein_coding
146.35	-0.0347075	0.194094	-0.179073	0.85788	0.925274	NOA1	ENSG00000084092	protein_coding
157.483	-0.15194	0.169754	-0.863266	0.387991	0.586391	REST	ENSG00000084093	protein_coding
0.742496	-0.0631005	0.290493	-0.339519	0.734219	NA	HAL	ENSG00000084110	protein_coding
108.532	1.06307	0.243652	4.37465	1.21629e-05	0.000140328	SSH1	ENSG00000084112	protein_coding
146.783	-0.430896	0.143644	-3.01244	0.00259158	0.0140285	GSTP1	ENSG00000084207	protein_coding
243.144	0.600963	0.155085	3.84217	0.000121952	0.00104976	APLP2	ENSG00000084234	protein_coding
21.5253	-0.425915	0.27569	-1.53572	0.124608	0.276255	KIAA1467	ENSG00000084444	protein_coding
1.44494	-0.646027	0.366163	-0.906968	0.364424	0.563197	SLCO1A2	ENSG00000084453	protein_coding
137.052	-0.213751	0.132118	-1.64009	0.100986	0.238489	WBP11	ENSG00000084463	protein_coding
391.861	-0.0352131	0.0999899	-0.348059	0.727796	0.8475	EIF3I	ENSG00000084623	protein_coding
0.400902	0.0938651	0.181734	0.498742	0.617961	NA	COL16A1	ENSG00000084636	protein_coding
373.776	0.413492	0.123941	3.34021	0.000837146	0.00548681	TXLNA	ENSG00000084652	protein_coding
108.464	0.299594	0.194257	1.53013	0.125985	0.278373	NCOA1	ENSG00000084676	protein_coding
22.5175	-0.587072	0.303043	-1.94764	0.0514584	0.146454	AGBL5	ENSG00000084693	protein_coding
0.969956	-0.715798	0.356898	-2.27707	0.0227822	0.0789867	EFR3B	ENSG00000084710	protein_coding
20.2152	0.883774	0.287749	3.0705	0.00213702	0.0119601	KIF3C	ENSG00000084731	protein_coding
299.1	1.15727	0.199165	5.79553	6.81051e-09	1.68074e-07	RAB10	ENSG00000084733	protein_coding
462.749	0.123487	0.123269	0.991233	0.321572	0.520996	HADHA	ENSG00000084754	protein_coding
1.19197	-0.175572	0.372677	-0.626069	0.53127	0.708446	MAPRE3	ENSG00000084764	protein_coding
138.039	-0.395508	0.172917	-2.28376	0.0223856	0.0779717	CAD	ENSG00000084774	protein_coding
325.143	1.35711	0.156268	8.66952	4.33964e-18	4.14147e-16	CD59	ENSG00000085063	protein_coding
190.933	1.57837	0.170592	9.23299	2.63182e-20	3.3169e-18	CD82	ENSG00000085117	protein_coding
18.2735	0.2375	0.289032	0.837022	0.40258	0.599765	BCORL1	ENSG00000085185	protein_coding
639.635	-0.168297	0.140262	-1.22271	0.221441	0.409222	ATRX	ENSG00000085224	protein_coding
227.807	-0.155214	0.101116	-1.54915	0.121345	0.270804	TAF9	ENSG00000085231	protein_coding
0.38013	-0.166653	0.205488	-0.680067	0.496462	NA	FCN1	ENSG00000085265	protein_coding
125.493	-0.0969822	0.133118	-0.747342	0.454857	0.645996	MYNN	ENSG00000085274	protein_coding
97.961	0.274401	0.153665	1.78074	0.0749544	0.192367	SCAMP1	ENSG00000085365	protein_coding
95.096	0.820133	0.252751	3.23692	0.00120828	0.00744357	PREP	ENSG00000085377	protein_coding
30.6979	-0.224629	0.286512	-0.769624	0.441523	0.634762	HACE1	ENSG00000085382	protein_coding
83.4125	-0.20755	0.187505	-1.1227	0.261564	0.45553	SEH1L	ENSG00000085415	protein_coding
82.7969	-0.353369	0.263821	-1.3693	0.170905	0.343015	WDR47	ENSG00000085433	protein_coding
164.824	0.655176	0.172956	3.78278	0.000155088	0.0012958	WDFY1	ENSG00000085449	protein_coding
8.38531	-1.22792	0.353799	-3.66693	0.000245479	0.00192809	OVGP1	ENSG00000085465	protein_coding
82.3092	1.13792	0.234337	4.79245	1.64756e-06	2.42652e-05	SLC25A24	ENSG00000085491	protein_coding
105.809	-0.335212	0.167249	-2.01088	0.0443377	0.131209	MAP3K4	ENSG00000085511	protein_coding
1.52839	-0.353919	0.375102	-1.05007	0.293687	0.49037	PILRA	ENSG00000085514	protein_coding
3.22624	-0.32948	0.349565	-0.9685	0.332795	0.532001	ABCB1	ENSG00000085563	protein_coding
9.36816	-0.235753	0.335194	-0.353275	0.723882	0.844277	ZNF213	ENSG00000085644	protein_coding
180.08	-0.448081	0.136011	-3.28351	0.00102523	0.00651524	AKR1B1	ENSG00000085662	protein_coding
170.231	0.155241	0.136604	1.1423	0.25333	0.446227	CPNE3	ENSG00000085719	protein_coding
139.869	-0.0911662	0.17621	-0.526421	0.598596	0.760041	RRN3	ENSG00000085721	protein_coding
4.88848	-0.320387	0.375496	-0.864635	0.387239	0.585522	CTTN	ENSG00000085733	protein_coding
69.0707	0.0882193	0.198932	0.439843	0.660051	0.804536	MTIF2	ENSG00000085760	protein_coding
114.956	0.236952	0.192738	1.18216	0.237141	0.426446	DDHD2	ENSG00000085788	protein_coding
0.726	0.119664	0.255448	0.603677	0.546058	NA	TTC39A	ENSG00000085831	protein_coding
385.358	0.976346	0.111295	8.74835	2.16491e-18	2.14028e-16	EPS15	ENSG00000085832	protein_coding
6.81797	0.458816	0.372877	1.28445	0.198986	0.380326	ORC1	ENSG00000085840	protein_coding
27.7265	1.39442	0.182288	7.62285	2.48134e-14	1.42742e-12	MGST2	ENSG00000085871	protein_coding
50.3411	-0.494617	0.165239	-2.97761	0.00290502	0.0153971	CHERP	ENSG00000085872	protein_coding
151.236	-0.0875293	0.15199	-0.591058	0.554481	0.726028	ATG16L1	ENSG00000085978	protein_coding
32.6931	-0.0536263	0.235849	-0.21362	0.830843	0.91211	USP40	ENSG00000085982	protein_coding
35.6593	0.217094	0.205281	1.10635	0.268576	0.463004	POMGNT1	ENSG00000085998	protein_coding
1.99832	0.420206	0.37359	1.43243	0.152022	0.317626	RAD54L	ENSG00000085999	protein_coding
18.9853	0.127664	0.291212	0.442664	0.658009	0.802936	MAST2	ENSG00000086015	protein_coding
598.584	-0.0760617	0.200629	-0.378571	0.705007	0.834085	DNAJA1	ENSG00000086061	protein_coding
210.728	0.43552	0.215398	1.98734	0.0468843	0.136826	B4GALT1	ENSG00000086062	protein_coding
195.23	0.602973	0.167017	3.59888	0.000319592	0.00241597	CHMP5	ENSG00000086065	protein_coding
245.789	-0.33903	0.111007	-3.05817	0.00222692	0.0123751	NFX1	ENSG00000086102	protein_coding
1.1705	0.00801657	0.285753	0.0856376	0.931754	0.96651	AQP6	ENSG00000086159	protein_coding
153.044	-0.315412	0.133791	-2.35955	0.018297	0.0666555	DIMT1	ENSG00000086189	protein_coding
68.2723	-0.104599	0.214654	-0.471421	0.63734	0.787578	IPO11	ENSG00000086200	protein_coding
79.8696	0.158036	0.17754	0.852336	0.394028	0.592046	EIF2AK1	ENSG00000086232	protein_coding
25.1333	1.05064	0.279662	3.71648	0.000202017	0.00162698	SNX10	ENSG00000086300	protein_coding
57.0606	0.0964972	0.208737	0.47387	0.635593	0.786627	SEPHS1	ENSG00000086475	protein_coding
120.484	0.679591	0.112124	6.07029	1.27678e-09	3.59722e-08	MRPL28	ENSG00000086504	protein_coding
8.84129	0.216995	0.330105	0.653102	0.51369	0.695936	ITPKC	ENSG00000086544	protein_coding
2.03988	0.268814	0.362882	0.823675	0.410124	0.606843	FAT2	ENSG00000086570	protein_coding
129.843	-0.0731129	0.142315	-0.568477	0.569711	0.737431	RBM22	ENSG00000086589	protein_coding
352.259	-0.0185231	0.109781	-0.165639	0.868441	0.931641	TMED2	ENSG00000086598	protein_coding
38.8646	-0.368404	0.248512	-1.50333	0.132753	0.288958	ERO1LB	ENSG00000086619	protein_coding
243.503	-0.0831042	0.10278	-0.813175	0.416118	0.611545	ZFAND6	ENSG00000086666	protein_coding
140.402	-0.565669	0.135341	-4.1913	2.77357e-05	0.000289637	TXLNG	ENSG00000086712	protein_coding
26.3958	2.04545	0.291833	7.03342	2.0153e-12	8.99148e-11	LAT2	ENSG00000086730	protein_coding
640.937	0.151018	0.145117	1.07913	0.280528	0.4762	HUWE1	ENSG00000086758	protein_coding
67.0268	0.0119755	0.17767	0.0814917	0.935051	0.968244	ZW10	ENSG00000086827	protein_coding
46.0396	-0.0250041	0.22664	-0.0905425	0.927856	0.964426	ALG9	ENSG00000086848	protein_coding
0.567592	0.0593554	0.288695	0.0850958	0.932185	NA	MYBPC2	ENSG00000086967	protein_coding
0.595515	-0.104036	0.194971	-0.603306	0.546305	NA	NOX4	ENSG00000086991	protein_coding
49.51	0.527737	0.145564	3.60465	0.000312569	0.00237156	ACOX3	ENSG00000087008	protein_coding
76.8375	0.2555	0.200391	1.2731	0.202982	0.38551	MTMR2	ENSG00000087053	protein_coding
301.928	-0.368848	0.164393	0.231178	0.817176	0.903898	PPP1R15A	ENSG00000087074	protein_coding
0.448837	-0.378676	0.286544	-1.25568	0.209232	NA	HSD17B14	ENSG00000087076	protein_coding
3.14087	0.326092	0.350615	0.983065	0.325575	0.524721	TRIP6	ENSG00000087077	protein_coding
0.0240313	-0.0124103	0.175016	-0.0790605	0.936984	NA	ACHE	ENSG00000087085	protein_coding
3028.55	-0.42756	0.113446	-3.78158	0.000155837	0.00130075	FTL	ENSG00000087086	protein_coding
95.8649	-0.468209	0.132611	-3.52777	0.000419082	0.00304134	SRRT	ENSG00000087087	protein_coding
16.4498	0.532232	0.236391	2.21035	0.0270812	0.0900993	BAX	ENSG00000087088	protein_coding
19.9427	-0.126135	0.275068	-0.455478	0.648765	0.796354	NLK	ENSG00000087095	protein_coding
153.15	0.453617	0.160522	2.82865	0.0046745	0.0226256	PIGS	ENSG00000087111	protein_coding
0.144795	-0.0619761	0.175016	-0.347994	0.727845	NA	ADAMTS2	ENSG00000087116	protein_coding
0.409208	0.170745	0.17544	0.780207	0.435269	NA	TMPRSS11E	ENSG00000087128	protein_coding
33.5974	0.451696	0.216377	2.07563	0.037928	0.117089	ATXN7L3	ENSG00000087152	protein_coding
227.622	-0.141818	0.14065	-1.01558	0.309829	0.508275	PGS1	ENSG00000087157	protein_coding
479.717	0.477167	0.092595	5.14881	2.62146e-07	4.70437e-06	PSMC5	ENSG00000087191	protein_coding
119.642	-0.158495	0.127148	-1.25956	0.207829	0.391829	UIMC1	ENSG00000087206	protein_coding
0.677347	0.385685	0.316528	1.23339	NA	NA	CETP	ENSG00000087237	protein_coding
1.17085	-0.728953	0.346005	-1.36939	0.170877	0.343001	LPCAT2	ENSG00000087253	protein_coding
3.23029	0.208767	0.357524	0.43956	0.660255	0.804667	GNAO1	ENSG00000087258	protein_coding
118.66	0.0802944	0.143659	0.539484	0.589553	0.753251	OGFOD1	ENSG00000087263	protein_coding
89.2925	1.77114	0.215843	8.19014	2.60919e-16	2.10135e-14	SH3BP2	ENSG00000087266	protein_coding
28.3062	-0.0238714	0.176145	-0.129254	0.897157	0.947298	NOP14	ENSG00000087269	protein_coding
186.473	-0.189	0.131238	-1.42114	0.155276	0.321819	ADD1	ENSG00000087274	protein_coding
12.5431	-0.443986	0.315413	-1.39056	0.164359	0.334885	L2HGDH	ENSG00000087299	protein_coding
36.685	-0.494105	0.283025	-1.70185	0.088784	0.217514	TXNDC16	ENSG00000087301	protein_coding
289.035	-0.124135	0.119084	-1.04091	0.297916	0.495177	C14orf166	ENSG00000087302	protein_coding
5.74459	-0.695968	0.320014	-2.1575	0.0309666	0.100365	NID2	ENSG00000087303	protein_coding
131.337	0.340274	0.235923	1.44166	0.149399	0.313735	GMCL1	ENSG00000087338	protein_coding
271.432	-0.0882728	0.118118	-0.809917	0.417988	0.61293	SF3B2	ENSG00000087365	protein_coding
53.2355	0.947983	0.234341	4.0446	5.24131e-05	0.000508426	KLHL42	ENSG00000087448	protein_coding
371.988	-0.474534	0.102912	-4.61833	3.86841e-06	5.16727e-05	GNAS	ENSG00000087460	protein_coding
125.024	-0.12946	0.166763	-0.785826	0.43197	0.625488	DNM1L	ENSG00000087470	protein_coding
1.61169	0.458995	0.355778	1.35332	0.175953	0.350016	PTHLH	ENSG00000087494	protein_coding
0.237336	0.0244269	0.175016	0.076382	0.939115	NA	PHACTR3	ENSG00000087495	protein_coding
154.446	-0.0601355	0.140146	-0.430488	0.66684	0.808813	ERGIC2	ENSG00000087502	protein_coding
15.0516	0.939418	0.323501	2.85987	0.00423817	0.020881	AURKA	ENSG00000087586	protein_coding
15.0854	0.342172	0.327403	1.10558	0.268908	0.463335	CASS4	ENSG00000087589	protein_coding
0.461581	0.308465	0.284868	0.979298	0.327433	NA	PIR	ENSG00000087842	protein_coding
8.4247	0.303947	0.262556	1.19092	0.233685	0.422877	AAMDC	ENSG00000087884	protein_coding
26.4397	-0.578678	0.259567	-2.22455	0.0261114	0.0877149	RFX2	ENSG00000087903	protein_coding
0.405044	-0.122426	0.186043	-0.719898	0.471588	NA	SLC6A14	ENSG00000087916	protein_coding
42.042	0.243322	0.163986	1.47587	0.13998	0.299672	METTL2A	ENSG00000087995	protein_coding
0.737055	-0.0453945	0.354507	0.0136987	0.98907	NA	SULT2B1	ENSG00000088002	protein_coding
80.8644	0.189566	0.179452	1.05782	0.290138	0.486658	ALG6	ENSG00000088035	protein_coding
34.1139	0.0728226	0.1883	0.426567	0.669695	0.810131	CNOT3	ENSG00000088038	protein_coding
1.07317	-0.206528	0.330926	-0.524878	0.599668	0.760768	GP6	ENSG00000088053	protein_coding
147.503	-0.460065	0.170091	-2.70226	0.00688706	0.0311095	PTPN4	ENSG00000088179	protein_coding
187.666	-0.824611	0.147476	-5.59814	2.16661e-08	4.85357e-07	DDX18	ENSG00000088205	protein_coding
15.2718	0.11414	0.220277	0.53661	0.591537	0.754794	KHSRP	ENSG00000088247	protein_coding
4.872	-0.621794	0.375484	-1.65812	0.0972936	0.231691	GNA11	ENSG00000088256	protein_coding
1.54359	0.172186	0.346308	0.524332	0.600048	0.761027	ASAP3	ENSG00000088280	protein_coding
98.3075	0.205286	0.162316	1.25755	0.208556	0.392707	EDEM2	ENSG00000088298	protein_coding
0.150316	-0.0231761	0.175016	-0.134702	0.892848	NA	DNMT3B	ENSG00000088305	protein_coding
20.3895	2.00306	0.359883	5.40034	6.65131e-08	1.36076e-06	TPX2	ENSG00000088325	protein_coding
0.670034	0.624309	0.321588	1.7866	0.0740021	NA	FER1L4	ENSG00000088340	pseudogene
62.3148	-0.433695	0.123218	-3.50197	0.000461839	0.00331376	PDRG1	ENSG00000088356	protein_coding
0.149292	0.0468633	0.175016	0.268846	0.788048	NA	EPB41L1	ENSG00000088367	protein_coding
0.473969	-0.200012	0.319967	-0.419485	0.674861	NA	SLC15A1	ENSG00000088386	protein_coding
78.0854	-0.519652	0.185978	-2.80145	0.00508736	0.0242472	DOCK9	ENSG00000088387	protein_coding
413.14	0.371717	0.108712	3.42359	0.000618003	0.00424958	ANKRD10	ENSG00000088448	protein_coding
60.7875	-0.196689	0.193047	-1.02902	0.30347	0.501063	TGDS	ENSG00000088451	protein_coding
3.33047	-0.366109	0.366702	-1.04047	0.298121	0.49538	DOCK3	ENSG00000088538	protein_coding
13.4615	0.375932	0.329941	1.10001	0.271327	0.465898	C3orf18	ENSG00000088543	protein_coding
106.16	0.074841	0.12778	0.608533	0.542834	0.717779	COQ9	ENSG00000088682	protein_coding
4.41313	-0.417834	0.358201	-1.3858	0.165808	0.336673	KIF9	ENSG00000088727	protein_coding
0.921991	0.0350968	0.322696	-0.41144	0.68075	0.816278	ARHGAP28	ENSG00000088756	protein_coding
19.2449	0.126813	0.263025	0.541461	0.58819	0.752288	CRLS1	ENSG00000088766	protein_coding
13.8485	-0.740441	0.308133	-2.43123	0.0150478	0.0573365	PPP1R13B	ENSG00000088808	protein_coding
21.8013	0.430863	0.230807	1.8579	0.0631835	0.170062	ATRN	ENSG00000088812	protein_coding
2.4265	0.368515	0.352606	1.05857	0.289798	0.486285	SMOX	ENSG00000088826	protein_coding
0.237052	0.083895	0.175027	0.435078	0.663506	NA	SIGLEC1	ENSG00000088827	protein_coding
293.021	0.565776	0.128767	4.40183	1.0734e-05	0.000126044	FKBP1A	ENSG00000088832	protein_coding
167.189	0.0425389	0.108143	0.40094	0.688464	0.82222	NSFL1C	ENSG00000088833	protein_coding
2.41333	0.665358	0.370159	1.74673	0.0806848	0.202879	SLC4A11	ENSG00000088836	protein_coding
44.2537	0.903051	0.244485	3.70143	0.000214391	0.00171326	C20orf194	ENSG00000088854	protein_coding
40.2748	-0.22224	0.257814	-0.948794	0.342726	0.542252	ZNF343	ENSG00000088876	protein_coding
0.776729	-0.529026	0.347059	-1.34627	0.178215	NA	EBF4	ENSG00000088881	protein_coding
0.4416	-0.209409	0.210824	-0.904396	0.365785	NA	CPXM1	ENSG00000088882	protein_coding
276.236	-0.0720671	0.121985	-0.577191	0.56381	0.732546	MAVS	ENSG00000088888	protein_coding
4.75178	-1.88377	0.357081	-5.13266	2.85675e-07	5.0552e-06	LZTS3	ENSG00000088899	protein_coding
417.85	-0.263239	0.111462	-2.38966	0.0168638	0.0625805	XRN2	ENSG00000088930	protein_coding
113.543	-0.564436	0.148519	-3.81919	0.000133889	0.00113944	PLK1S1	ENSG00000088970	processed_transcript
168.838	1.17864	0.140283	8.39071	4.83229e-17	4.15526e-15	DYNLL1	ENSG00000088986	protein_coding
2.13003	1.27813	0.371423	3.53366	0.000409843	0.00298084	TESC	ENSG00000088992	protein_coding
262.966	0.509781	0.126886	4.00048	6.32149e-05	0.000599127	SNX5	ENSG00000089006	protein_coding
3084.62	-0.92666	0.108212	-8.56455	1.085e-17	1.01205e-15	RPL6	ENSG00000089009	protein_coding
67.4817	0.339418	0.178149	1.90042	0.0573786	0.158733	SIRPG	ENSG00000089012	protein_coding
14.9414	0.209341	0.286223	0.729929	0.465434	0.655658	MAPKAPK5	ENSG00000089022	protein_coding
23.6312	1.20703	0.346619	3.82442	0.000131082	0.00112017	P2RX7	ENSG00000089041	protein_coding
39.2523	-0.201766	0.166348	-1.23981	0.215047	0.400725	ESF1	ENSG00000089048	protein_coding
44.555	0.24204	0.207739	1.18542	0.23585	0.42519	RBBP9	ENSG00000089050	protein_coding
611.402	-0.0952846	0.0790162	-1.21508	0.224334	0.412629	ANAPC5	ENSG00000089053	protein_coding
67.4275	-0.594337	0.191476	-3.08561	0.00203136	0.0114502	SLC23A2	ENSG00000089057	protein_coding
381.056	-1.13629	0.140044	-8.17127	3.05161e-16	2.38778e-14	SLC8B1	ENSG00000089060	protein_coding
283.898	-0.0161442	0.12333	-0.103482	0.917581	0.958525	TMEM230	ENSG00000089063	protein_coding
6.93427	-0.349042	0.34469	-0.953816	0.340177	0.539356	DZANK1	ENSG00000089091	protein_coding
122.792	-0.436683	0.177925	-2.41587	0.0156975	0.059238	KDM2B	ENSG00000089094	protein_coding
38.6455	-0.719205	0.224138	-3.22228	0.00127175	0.00778516	TASP1	ENSG00000089123	protein_coding
443.565	1.21007	0.298833	4.03209	5.52826e-05	0.000534065	OAS1	ENSG00000089127	protein_coding
323.309	-0.128203	0.126894	-0.991763	0.321313	0.520852	GCN1L1	ENSG00000089154	protein_coding
3920.32	-1.01836	0.114607	-8.87806	6.80374e-19	7.06476e-17	RPLP0	ENSG00000089157	protein_coding
181.237	0.0546493	0.168328	0.289537	0.77217	0.876311	PXN	ENSG00000089159	protein_coding
5.43217	-0.785202	0.34893	-2.23555	0.0253813	0.08587	SIRT4	ENSG00000089163	protein_coding
36.6078	0.299736	0.226001	1.3154	0.188375	0.367144	KIF16B	ENSG00000089177	protein_coding
53.3058	-0.0629853	0.200657	-0.321798	0.747606	0.861519	TRMT6	ENSG00000089195	protein_coding
12.0233	-0.110491	0.352274	-0.332933	0.739185	0.855337	CHGB	ENSG00000089199	protein_coding
402.211	-0.183237	0.106921	-1.69882	0.0893534	0.218293	PEBP1	ENSG00000089220	protein_coding
115.476	0.0386923	0.175032	0.202214	0.839749	0.9166	BRAP	ENSG00000089234	protein_coding
312.196	-0.303324	0.120893	-2.48467	0.0129671	0.0511923	ERP29	ENSG00000089248	protein_coding
4.07458	-0.43257	0.27349	-2.87357	0.00405867	0.0202138	NOS1	ENSG00000089250	protein_coding
413.955	-0.141051	0.142248	-0.984673	0.324785	0.524215	FUS	ENSG00000089280	protein_coding
293.091	-0.368078	0.11499	-3.1901	0.00142224	0.00855106	IGBP1	ENSG00000089289	protein_coding
682.146	-0.2877	0.124478	-2.29209	0.0219002	0.0766855	FXYD5	ENSG00000089327	protein_coding
88.89	0.032315	0.151231	0.21376	0.830734	0.91211	ZNF302	ENSG00000089335	protein_coding
98.3491	-0.368106	0.154041	-2.364	0.0180787	0.0659913	GRAMD1A	ENSG00000089351	protein_coding
40.5111	0.472673	0.200685	2.33357	0.0196182	0.0703633	CDIP1	ENSG00000089486	protein_coding
0.730699	-0.147609	0.348886	-0.397209	0.691213	NA	CMTM1	ENSG00000089505	protein_coding
0.438057	0.154858	0.298536	0.453489	0.650197	NA	KCNH4	ENSG00000089558	protein_coding
551.396	-0.232204	0.120694	-1.9252	0.0542046	0.152094	GANAB	ENSG00000089597	protein_coding
81.5866	0.537319	0.231668	2.32133	0.0202688	0.0720891	GMIP	ENSG00000089639	protein_coding
65.8279	-0.142219	0.21215	-0.788035	0.430676	0.624478	RBM41	ENSG00000089682	protein_coding
7.65342	1.36788	0.373409	3.50298	0.000460088	0.00330263	BIRC5	ENSG00000089685	protein_coding
12.1376	2.13629	0.361443	5.73768	9.59819e-09	2.27681e-07	LAG3	ENSG00000089692	protein_coding
234.503	-0.0133938	0.0998473	-0.131826	0.895122	0.946185	MLF2	ENSG00000089693	protein_coding
9.8353	0.571376	0.315773	2.3302	0.0197954	0.0708479	OTUB2	ENSG00000089723	protein_coding
594.271	-0.0755531	0.129305	-0.590039	0.555164	0.726461	DDX24	ENSG00000089737	protein_coding
206.038	-0.530831	0.154263	-3.44587	0.000569229	0.00396037	ZBTB25	ENSG00000089775	protein_coding
132.579	-0.271298	0.160955	-1.67326	0.0942764	0.226664	NECAP1	ENSG00000089818	protein_coding
445.893	0.35528	0.16624	2.1337	0.0328673	0.104919	ARHGAP4	ENSG00000089820	protein_coding
0.125524	-0.0111986	0.175016	-0.0664259	0.947039	NA	ANKRD24	ENSG00000089847	protein_coding
6.60449	-0.105505	0.36194	-0.412736	0.6798	0.81589	DHX32	ENSG00000089876	protein_coding
25.7635	-0.137329	0.264168	-0.52525	0.59941	0.760671	RCOR1	ENSG00000089902	protein_coding
168.786	0.340594	0.177881	1.91711	0.0552238	0.154298	GPATCH2L	ENSG00000089916	protein_coding
66.5898	0.257771	0.173209	1.4864	0.137174	0.295273	LTBP4	ENSG00000090006	protein_coding
25.6523	0.0224855	0.221583	0.11555	0.90801	0.953762	BLVRB	ENSG00000090013	protein_coding
15.7303	0.726981	0.239572	3.03833	0.00237893	0.0130486	SLC9A1	ENSG00000090020	protein_coding
100.318	0.0939889	0.105708	0.88278	0.377355	0.575893	SPTLC1	ENSG00000090054	protein_coding
384.654	-0.200236	0.19565	-1.02407	0.305802	0.503972	PAPOLA	ENSG00000090060	protein_coding
174.691	-0.274574	0.140576	-1.9879	0.0468231	0.136702	CCNK	ENSG00000090061	protein_coding
18.9829	0.392291	0.231736	1.71662	0.086048	0.212928	PCBP4	ENSG00000090097	protein_coding
1170.62	0.447454	0.209544	2.13532	0.032735	0.104639	RGS1	ENSG00000090104	protein_coding
82.0605	-0.319722	0.150354	-2.09082	0.0365444	0.11399	YPEL3	ENSG00000090238	protein_coding
45.0085	-0.176782	0.18237	-0.967056	0.333516	0.532982	MRPS33	ENSG00000090263	protein_coding
86.5319	0.385442	0.157408	2.42323	0.0153832	0.0583185	NDUFB2	ENSG00000090266	protein_coding
268.563	-0.233143	0.105082	-2.19319	0.0282934	0.0933313	NUDC	ENSG00000090273	protein_coding
268.885	0.156092	0.136135	1.13456	0.25656	0.449995	MAEA	ENSG00000090316	protein_coding
58.2211	0.867911	0.199161	4.35829	1.31085e-05	0.000149359	ICAM1	ENSG00000090339	protein_coding
35.6472	-0.142307	0.206721	-0.68746	0.491793	0.677585	STRN4	ENSG00000090372	protein_coding
8.85985	1.16484	0.373055	2.7199	0.0065301	0.0297905	IRAK3	ENSG00000090376	protein_coding
5.81613	0.277671	0.373434	0.746394	0.45543	0.646403	LYZ	ENSG00000090382	protein_coding
97.081	0.230836	0.185365	1.20439	0.228439	0.41762	MUL1	ENSG00000090432	protein_coding
8.04073	-1.32543	0.323581	-4.12928	3.63906e-05	0.000367467	TFAP4	ENSG00000090447	protein_coding
51.3999	-0.0993333	0.134217	-0.739605	0.45954	0.650407	PDCD7	ENSG00000090470	protein_coding
51.8121	0.25069	0.183249	1.37521	0.169067	0.340396	SPG21	ENSG00000090487	protein_coding
118.285	0.380941	0.249198	1.52408	0.127489	0.280869	DNAJB11	ENSG00000090520	protein_coding
82.8643	-0.0593394	0.214568	-0.246712	0.805131	0.897044	FLT3LG	ENSG00000090554	protein_coding
14.4605	-0.243509	0.337522	-0.755801	0.449768	0.641416	RAB11FIP3	ENSG00000090565	protein_coding
136.598	0.0777121	0.10211	0.765908	0.443731	0.636014	GNPTG	ENSG00000090581	protein_coding
78.5554	-0.387142	0.2607	-1.55068	0.120979	0.270294	ZNF268	ENSG00000090612	protein_coding
99.9202	0.164692	0.161056	1.01744	0.308946	0.507128	GOLGA3	ENSG00000090615	protein_coding
67.0881	-0.550368	0.207971	-2.67174	0.0075458	0.0335437	PABPC4	ENSG00000090621	protein_coding
1.29524	-0.0746511	0.292812	-0.18732	0.851409	0.922179	CD209	ENSG00000090659	protein_coding
27.2624	0.301164	0.1938	1.59145	0.111509	0.255167	CERS4	ENSG00000090661	protein_coding
26.1937	0.161405	0.20883	0.800112	0.423646	0.617971	MCOLN1	ENSG00000090674	protein_coding
130.602	0.351359	0.198524	1.79198	0.0731366	0.189231	USP48	ENSG00000090686	protein_coding
1.17984	-0.15535	0.367569	-0.445127	0.656228	0.801643	EFNB1	ENSG00000090776	protein_coding
144.942	-0.185411	0.200006	-0.965401	0.334344	0.533696	PDPR	ENSG00000090857	protein_coding
181.237	-0.155044	0.151105	-1.05898	0.289609	0.486161	AARS	ENSG00000090861	protein_coding
330.743	0.238853	0.115506	2.04298	0.0410541	0.123822	GLG1	ENSG00000090863	protein_coding
3.84499	1.09843	0.366451	2.92026	0.00349742	0.0179995	KIF4A	ENSG00000090889	protein_coding
142.193	0.188759	0.196738	1.00412	0.315323	0.514577	TNRC6A	ENSG00000090905	protein_coding
16.3189	-0.859723	0.373317	-2.42785	0.0151885	0.0577661	FCGBP	ENSG00000090920	protein_coding
135.16	0.538752	0.198165	2.7277	0.00637783	0.0292657	PLEKHG2	ENSG00000090924	protein_coding
0.0224302	-0.0124103	0.175016	-0.0790605	0.936984	NA	DLL3	ENSG00000090932	protein_coding
0.855566	-0.569667	0.35875	-1.52797	0.126519	0.279329	NAT14	ENSG00000090971	protein_coding
36.1175	-0.29627	0.274514	-1.07416	0.28275	0.478898	PITPNM2	ENSG00000090975	protein_coding
141.503	0.0583115	0.168921	0.341002	0.733102	0.851581	EXOC1	ENSG00000090989	protein_coding
155.669	-0.157393	0.166893	-0.917151	0.359064	0.558052	RBM27	ENSG00000091009	protein_coding
262.661	0.0968682	0.176354	0.513008	0.607946	0.767076	OSBPL8	ENSG00000091039	protein_coding
80.6943	-0.053229	0.132735	-0.397658	0.690882	0.823945	DTX2	ENSG00000091073	protein_coding
0.456099	0.0915384	0.247684	0.286575	0.774438	NA	NLRC4	ENSG00000091106	protein_coding
23.79	0.209644	0.260489	0.796079	0.425986	0.620252	PUS7	ENSG00000091127	protein_coding
0.264924	-0.0680925	0.175022	-0.251474	0.801447	NA	LAMB4	ENSG00000091128	protein_coding
0.046911	-0.0393556	0.175016	-0.227438	0.820083	NA	NRCAM	ENSG00000091129	protein_coding
3.79925	-0.0866288	0.37437	-0.208709	0.834675	0.914796	LAMB1	ENSG00000091136	protein_coding
1.40759	-0.145832	0.357219	1.82916	0.0673754	0.177865	SLC26A4	ENSG00000091137	protein_coding
0.175078	-0.0591034	0.177026	-0.333732	0.738582	NA	SLC26A3	ENSG00000091138	protein_coding
183.629	0.0726084	0.124979	0.578231	0.563108	0.732098	DLD	ENSG00000091140	protein_coding
160.535	0.267639	0.243134	1.102	0.270461	0.464942	WDR7	ENSG00000091157	protein_coding
182.577	-0.134863	0.103795	-1.29278	0.196086	0.376957	TXNL1	ENSG00000091164	protein_coding
0.306475	0.0465217	0.218682	0.179975	0.857172	NA	IL5RA	ENSG00000091181	protein_coding
2.87428	-0.49233	0.365122	-1.49801	0.13413	0.290912	ABCC6	ENSG00000091262	protein_coding
655.626	1.42904	0.193659	7.43165	1.07249e-13	5.62121e-12	CMTM6	ENSG00000091317	protein_coding
122.51	-1.47642	0.224178	-6.62186	3.54718e-11	1.30142e-09	ITGA6	ENSG00000091409	protein_coding
0.892444	-0.124051	0.3111	-0.44523	0.656153	0.80162	RAPGEF4	ENSG00000091428	protein_coding
20.4198	0.535397	0.322487	1.66255	0.0964034	0.23036	MLTK	ENSG00000091436	protein_coding
77.3469	-0.0512934	0.13728	-0.364911	0.715178	0.840309	FH	ENSG00000091483	protein_coding
93.0589	1.20681	0.203096	5.93446	2.94805e-09	7.83774e-08	SEL1L3	ENSG00000091490	protein_coding
0.824423	-0.326645	0.251793	-1.20528	0.228094	0.417173	TF	ENSG00000091513	protein_coding
223.129	0.0738403	0.133767	0.536908	0.591331	0.75459	CDV3	ENSG00000091527	protein_coding
4.00181	0.340693	0.375329	0.729012	0.465994	0.656055	MYO15A	ENSG00000091536	protein_coding
75.2512	0.102721	0.181848	0.578344	0.563032	0.732082	ALKBH5	ENSG00000091542	protein_coding
775.677	-0.441518	0.104469	-4.2649	1.99991e-05	0.00021737	NLRP1	ENSG00000091592	protein_coding
1.41751	-0.482175	0.31428	-1.58787	0.112316	0.256336	PITPNM3	ENSG00000091622	protein_coding
106.977	0.189657	0.116596	1.64372	0.100234	0.237238	SPAG7	ENSG00000091640	protein_coding
41.0663	-0.615208	0.258304	-2.26707	0.0233859	0.0807069	ORC6	ENSG00000091651	protein_coding
54.0334	0.145421	0.171264	0.926164	0.354361	0.553663	ZC3HC1	ENSG00000091732	protein_coding
36.3372	-0.70014	0.316415	-2.23181	0.0256277	0.0864732	ESR1	ENSG00000091831	protein_coding
3.2191	-0.912773	0.350153	-3.42655	0.000611309	0.00421102	RGS17	ENSG00000091844	protein_coding
13.003	0.00939213	0.323094	0.00392461	0.996869	0.998213	ANGPT2	ENSG00000091879	protein_coding
79.3899	-0.0167925	0.1459	-0.0888834	0.929175	0.965004	TMEM101	ENSG00000091947	protein_coding
23.8116	-0.459933	0.251162	-1.82303	0.0682995	0.179787	CD200	ENSG00000091972	protein_coding
0.10597	0.0470474	0.175016	0.195648	0.844886	NA	CCDC80	ENSG00000091986	protein_coding
1078.76	0.243177	0.11796	2.06056	0.0393451	0.120173	PSME1	ENSG00000092010	protein_coding
136.708	0.204116	0.168467	1.2019	0.229401	0.418591	PPP2R3C	ENSG00000092020	protein_coding
72.7566	-0.240189	0.17025	-1.42501	0.154153	0.320255	HAUS4	ENSG00000092036	protein_coding
0.213559	-0.0695981	0.175016	-0.412909	0.679673	NA	JPH4	ENSG00000092051	protein_coding
0.229821	0.0303637	0.228802	0.10748	0.914408	NA	CEBPE	ENSG00000092067	protein_coding
3.58663	-0.717733	0.346444	-2.49005	0.0127724	0.0507393	SLC7A8	ENSG00000092068	protein_coding
95.8419	-0.364737	0.132696	-2.73264	0.00628284	0.028886	OSGEP	ENSG00000092094	protein_coding
1.77124	-1.51026	0.374553	-4.22361	2.40419e-05	0.000255097	SLC22A17	ENSG00000092096	protein_coding
51.1541	0.376301	0.219105	1.7363	0.0825101	0.206369	RNF31	ENSG00000092098	protein_coding
142.017	0.0579273	0.104922	0.547814	0.583819	0.748657	SCFD1	ENSG00000092108	protein_coding
75.925	-0.61966	0.200353	-3.09833	0.00194613	0.0110757	G2E3	ENSG00000092140	protein_coding
172.274	-0.217064	0.201404	-1.07137	0.284003	0.480271	HECTD1	ENSG00000092148	protein_coding
1523.55	-0.247717	0.0867986	-2.85597	0.00429055	0.0211013	HNRNPC	ENSG00000092199	protein_coding
0.145773	0.00812464	0.175016	0.0507702	0.959509	NA	RPGRIP1	ENSG00000092200	protein_coding
314.285	-0.0226107	0.125105	-0.212179	0.831967	0.912616	SUPT16H	ENSG00000092201	protein_coding
279.605	0.0631031	0.13511	0.461491	0.644447	0.793163	TOX4	ENSG00000092203	protein_coding
29.3978	-0.467069	0.20401	-2.25247	0.0242924	0.0832091	GEMIN2	ENSG00000092208	protein_coding
7.1	-0.641638	0.339799	-1.88122	0.0599414	0.163955	TGM1	ENSG00000092295	protein_coding
423.222	0.129257	0.119621	1.08805	0.276573	0.471474	TINF2	ENSG00000092330	protein_coding
3.63323	0.0339493	0.364236	0.198049	0.843006	0.917816	SEMA6A	ENSG00000092421	protein_coding
288.055	-0.561945	0.161442	-3.44149	0.00057852	0.00401824	TRPM7	ENSG00000092439	protein_coding
1.12982	0.704327	0.363752	2.18621	0.0288004	0.0946071	TYRO3	ENSG00000092445	protein_coding
39.1482	0.0268479	0.188793	0.130284	0.896342	0.946868	WDR76	ENSG00000092470	protein_coding
13.2807	-0.354276	0.282899	-1.35172	0.176465	0.350522	CAPN3	ENSG00000092529	protein_coding
204.753	0.265738	0.129406	2.04332	0.0410212	0.123746	SNAP23	ENSG00000092531	protein_coding
2.0997	-0.0743172	0.338794	-0.191044	0.848491	0.92059	PHGDH	ENSG00000092621	protein_coding
1601.31	0.548868	0.200916	2.7404	0.00613646	0.0283234	EZR	ENSG00000092820	protein_coding
1274.03	0.771518	0.121168	6.36326	1.97518e-10	6.43803e-09	MYL6	ENSG00000092841	protein_coding
138.73	-0.0611353	0.166231	-0.354972	0.722611	0.843548	AGO1	ENSG00000092847	protein_coding
8.58946	1.2025	0.365758	2.78096	0.00541982	0.0256027	CLSPN	ENSG00000092853	protein_coding
297.11	0.282095	0.159841	1.7645	0.0776483	0.197226	RFFL	ENSG00000092871	protein_coding
236.091	0.461503	0.119324	3.84953	0.000118346	0.00102674	UNC13D	ENSG00000092929	protein_coding
99.4003	-0.0366919	0.182594	-0.199959	0.841513	0.9176	MFSD11	ENSG00000092931	protein_coding
187.247	1.29744	0.201366	6.42682	1.30304e-10	4.40844e-09	DPYSL2	ENSG00000092964	protein_coding
26.3189	0.850435	0.273846	3.09623	0.00195996	0.0111314	GPATCH2	ENSG00000092978	protein_coding
291.375	-0.242798	0.121395	-1.99482	0.0460621	0.135101	NUP50	ENSG00000093000	protein_coding
2.97048	0.62361	0.371399	1.57755	0.114668	0.260009	CDC45	ENSG00000093009	protein_coding
101.068	0.608512	0.163409	3.72405	0.000196054	0.00158981	COMT	ENSG00000093010	protein_coding
178.982	-0.0508756	0.169338	-0.314295	0.753297	0.864668	CECR1	ENSG00000093072	protein_coding
19.8103	0.681411	0.320307	2.11469	0.0344563	0.108771	XXbac-B461K10.4	ENSG00000093100	processed_transcript
0.102911	-0.0545076	0.175016	-0.329447	0.741818	NA	VNN3	ENSG00000093134	protein_coding
90.8794	0.308229	0.156999	1.95713	0.0503317	0.144136	ECHDC1	ENSG00000093144	protein_coding
76.5322	0.449052	0.181256	2.47002	0.0135104	0.0529449	LRRFIP2	ENSG00000093167	protein_coding
131.462	0.08096	0.139202	0.593611	0.552773	0.724883	SEC22C	ENSG00000093183	protein_coding
4.49661	0.209424	0.359916	0.591242	0.554358	0.726026	XYLB	ENSG00000093217	protein_coding
164.24	-0.135475	0.176584	-0.759065	0.447814	0.639643	HDAC6	ENSG00000094631	protein_coding
4.63781	0.0139275	0.350229	-0.0930342	0.925876	0.963579	CDC6	ENSG00000094804	protein_coding
37.447	-0.0298789	0.187158	-0.163189	0.870369	0.931893	UPRT	ENSG00000094841	protein_coding
127.455	-0.130415	0.145801	-0.89412	0.371257	0.569726	CDC23	ENSG00000094880	protein_coding
117.288	-0.0590789	0.121314	-0.494373	0.621043	0.776597	AAAS	ENSG00000094914	protein_coding
397.934	-0.00167858	0.123003	-0.0196161	0.98435	0.99198	CBX5	ENSG00000094916	protein_coding
98.4016	-0.169101	0.235013	-0.719469	0.471852	0.660641	SUCO	ENSG00000094975	protein_coding
127.815	-0.373677	0.164485	-2.29044	0.0219959	0.0769389	MSH2	ENSG00000095002	protein_coding
242.445	-0.376407	0.171299	-2.21049	0.0270712	0.0900918	MAP3K1	ENSG00000095015	protein_coding
291.176	-0.482713	0.100018	-4.82061	1.43122e-06	2.1307e-05	DHPS	ENSG00000095059	protein_coding
29.8602	-0.94794	0.228936	-4.11382	3.89172e-05	0.000391067	HOOK2	ENSG00000095066	protein_coding
351.279	0.139564	0.142865	0.94076	0.346828	0.546439	ARCN1	ENSG00000095139	protein_coding
34.0368	-1.03531	0.279237	-3.78502	0.000153698	0.00128549	TMEM38B	ENSG00000095209	protein_coding
163.822	0.00384506	0.160448	0.022865	0.981758	0.990434	PSMD5	ENSG00000095261	protein_coding
1.79315	0.693875	0.337411	2.24881	0.0245247	0.0837961	PTGS1	ENSG00000095303	protein_coding
297.713	-0.139061	0.111949	-1.24157	0.214396	0.399964	NUP188	ENSG00000095319	protein_coding
36.4376	0.394688	0.25028	1.5353	0.124711	0.27634	CRAT	ENSG00000095321	protein_coding
169.979	0.0536126	0.153805	0.337876	0.735457	0.853249	SH2D3C	ENSG00000095370	protein_coding
103.747	0.0379528	0.199306	0.190921	0.848587	0.92059	NANS	ENSG00000095380	protein_coding
48.0971	0.296651	0.203732	1.43945	0.150024	0.314527	TBC1D2	ENSG00000095383	protein_coding
30.157	0.695756	0.228751	3.04081	0.0023594	0.0129651	DFNB31	ENSG00000095397	protein_coding
1.70145	-0.846663	0.352006	-2.87676	0.00401777	0.0200393	PDE6C	ENSG00000095464	protein_coding
93.4026	0.0231031	0.151382	0.147115	0.883041	0.939248	CWF19L1	ENSG00000095485	protein_coding
6.24103	-0.333384	0.37539	-0.929457	0.352652	0.551876	SEMA4G	ENSG00000095539	protein_coding
282.597	-0.146775	0.168558	-0.917145	0.359066	0.558052	BTAF1	ENSG00000095564	protein_coding
126.686	-0.737101	0.187486	-3.96294	7.40309e-05	0.000686272	IKZF5	ENSG00000095574	protein_coding
0.34759	-0.173449	0.222774	-0.72032	0.471328	NA	BLNK	ENSG00000095585	protein_coding
0.161622	0.0393947	0.175016	0.231651	0.816809	NA	TLL2	ENSG00000095587	protein_coding
0.536372	-0.294788	0.237125	-1.10382	0.26967	NA	TDRD1	ENSG00000095627	protein_coding
3.17426	-0.160309	0.357747	-0.360755	0.718282	0.841598	SORBS1	ENSG00000095637	protein_coding
0.366922	-0.136424	0.184687	-0.554512	0.579228	NA	IL11	ENSG00000095752	protein_coding
352.881	-0.437796	0.120869	-3.64206	0.000270465	0.00209249	WAC	ENSG00000095787	protein_coding
542.892	-0.178393	0.211319	-0.831601	0.405634	0.602846	CREM	ENSG00000095794	protein_coding
184.299	-0.107961	0.111491	-0.934985	0.349796	0.548995	NUBP2	ENSG00000095906	protein_coding
1.2398	-0.0145819	0.189847	-0.133862	0.893512	0.945487	C19orf77	ENSG00000095932	protein_coding
217.099	-0.649527	0.246398	-2.64174	0.00824816	0.0359198	HIVEP1	ENSG00000095951	protein_coding
377.871	1.10004	0.328915	2.77957	0.00544313	0.0256834	FKBP5	ENSG00000096060	protein_coding
220.823	0.183056	0.163059	1.12405	0.260993	0.454857	SRPK1	ENSG00000096063	protein_coding
95.4478	-1.15987	0.151518	-7.59168	3.15793e-14	1.79166e-12	BRPF3	ENSG00000096070	protein_coding
56.9144	0.455773	0.138808	3.28	0.00103806	0.00658153	MRPS18A	ENSG00000096080	protein_coding
27.9515	0.60812	0.197567	3.0947	0.00197013	0.0111738	TMEM14A	ENSG00000096092	protein_coding
18.6064	-1.11537	0.301277	-3.70438	0.000211911	0.00169838	EFHC1	ENSG00000096093	protein_coding
1894.01	-0.368657	0.154173	-2.38856	0.0169147	0.0627414	HSP90AB1	ENSG00000096384	protein_coding
151.189	0.0808527	0.106565	0.745161	0.456175	0.647198	CDC5L	ENSG00000096401	protein_coding
162.666	0.499046	0.18327	2.7081	0.00676704	0.0306849	ITPR3	ENSG00000096433	protein_coding
101.02	-0.359343	0.14855	-2.4532	0.0141591	0.0547336	ZNF184	ENSG00000096654	protein_coding
31.1501	-0.819567	0.183095	-4.49505	6.9553e-06	8.67967e-05	SIRT1	ENSG00000096717	protein_coding
481.243	0.00414854	0.126426	0.0518705	0.958632	0.97918	HNRNPH3	ENSG00000096746	protein_coding
26.6155	-0.334757	0.212607	-1.54185	0.123111	0.273849	IFT74	ENSG00000096872	protein_coding
47.5246	0.959044	0.253853	3.81317	0.000137195	0.00116337	JAK2	ENSG00000096968	protein_coding
73.0382	0.592833	0.215546	2.75014	0.00595698	0.0276341	IL12RB1	ENSG00000096996	protein_coding
26.757	0.262776	0.273861	0.954684	0.339738	0.538994	ABL1	ENSG00000097007	protein_coding
21.0224	0.930966	0.336171	2.74998	0.0059599	0.0276399	ACOT7	ENSG00000097021	protein_coding
263.777	0.965431	0.117317	8.22595	1.93653e-16	1.58278e-14	SH3GLB1	ENSG00000097033	protein_coding
32.9739	0.217767	0.235016	0.930878	0.351917	0.551157	CDC7	ENSG00000097046	protein_coding
3.2733	-0.91779	0.375377	-2.80083	0.0050972	0.0242871	SYDE2	ENSG00000097096	protein_coding
4.62099	-1.47672	0.366197	-3.90569	9.39557e-05	0.000838491	PCSK5	ENSG00000099139	protein_coding
6.3556	0.529974	0.373868	1.46837	0.142003	0.302707	SCD	ENSG00000099194	protein_coding
42.3157	0.45028	0.198062	2.27673	0.0228026	0.0790242	TMED1	ENSG00000099203	protein_coding
705.604	-1.9018	0.164028	-11.6136	3.5158e-31	1.93486e-28	ABLIM1	ENSG00000099204	protein_coding
20.6404	0.0550955	0.30209	0.196394	0.844302	0.918672	ERMP1	ENSG00000099219	protein_coding
168.113	0.260407	0.117222	2.21612	0.0266835	0.0891478	RAB18	ENSG00000099246	protein_coding
4.08747	0.853628	0.294551	3.55164	0.000382832	0.00280415	NRP1	ENSG00000099250	protein_coding
21.3713	0.0306286	0.241301	0.124383	0.901012	0.949372	HSD17B7P2	ENSG00000099251	pseudogene
0.492934	-0.132908	0.191193	-0.734464	0.462666	NA	PRTFDC1	ENSG00000099256	protein_coding
1.33384	-0.502405	0.354234	-1.50237	0.133003	0.28912	TSPAN15	ENSG00000099282	protein_coding
7.57062	-0.906646	0.315984	-2.90011	0.00373026	0.018909	H2AFY2	ENSG00000099284	protein_coding
164.821	0.0359245	0.151861	0.175957	0.860328	0.926792	FAM21A	ENSG00000099290	protein_coding
148.895	0.148939	0.124123	1.1979	0.230954	0.419599	MAST3	ENSG00000099308	protein_coding
63.377	-0.430701	0.173897	-2.46463	0.0137153	0.0534561	MZF1	ENSG00000099326	protein_coding
14.8146	-0.205813	0.287022	-0.726064	0.467799	0.657302	OCEL1	ENSG00000099330	protein_coding
85.9793	0.3932	0.172708	2.27562	0.0228685	0.0792193	MYO9B	ENSG00000099331	protein_coding
27.5498	0.3144	0.306161	0.97071	0.331693	0.531061	KCNK6	ENSG00000099337	protein_coding
9.06074	-0.217847	0.360908	-0.395214	0.692685	0.825303	CATSPERG	ENSG00000099338	protein_coding
333.77	0.651054	0.0926698	7.03306	2.0205e-12	8.99148e-11	PSMD8	ENSG00000099341	protein_coding
0.794805	0.0323947	0.305794	0.0524492	0.958171	0.978863	FBXL19	ENSG00000099364	protein_coding
1.48039	-0.435875	0.352155	-0.792516	0.42806	0.622118	STX1B	ENSG00000099365	protein_coding
7.35275	1.17805	0.364835	3.27296	0.00106428	0.00671432	HSD3B7	ENSG00000099377	protein_coding
21.2212	-0.29243	0.257196	-1.1313	0.25793	0.451666	SETD1A	ENSG00000099381	protein_coding
5.08371	0.525481	0.320484	1.60799	0.107837	0.249445	BCL7C	ENSG00000099385	protein_coding
493.873	-0.492555	0.139486	-3.4947	0.00047459	0.00338759	CIRBP	ENSG00000099622	protein_coding
133.557	0.178262	0.210677	0.869325	0.38467	0.583442	ATP5D	ENSG00000099624	protein_coding
0.317436	-0.0803339	0.198765	-0.471285	0.637437	NA	IGFALS	ENSG00000099769	protein_coding
529.139	-0.240905	0.136104	-1.77091	0.0765759	0.195375	HNRNPM	ENSG00000099783	protein_coding
9.41606	-0.0318692	0.327512	-0.0934317	0.925561	0.963493	2020-03-02	ENSG00000099785	protein_coding
67.6583	0.541412	0.135118	4.00477	6.20767e-05	0.000589354	NDUFB7	ENSG00000099795	protein_coding
431.813	-0.257859	0.101179	-2.54526	0.0109195	0.0451042	TECR	ENSG00000099797	protein_coding
69.3052	0.0498023	0.139978	0.423459	0.67196	0.811495	TIMM13	ENSG00000099800	protein_coding
5.01192	0.0181549	0.289096	0.062333	0.950298	0.975649	CDC34	ENSG00000099804	protein_coding
62.0221	0.370018	0.175632	2.09784	0.0359189	0.1124	MTAP	ENSG00000099810	protein_coding
2.22231	1.24253	0.367146	3.36725	0.000759217	0.00507477	CEP170B	ENSG00000099814	protein_coding
133.505	0.272998	0.163819	1.67486	0.0939621	0.226296	POLR2E	ENSG00000099817	protein_coding
79.5582	-0.203575	0.205523	-0.983174	0.325522	0.524721	POLRMT	ENSG00000099821	protein_coding
7.62067	0.686282	0.333693	2.04256	0.0410958	0.12388	IZUMO4	ENSG00000099840	protein_coding
152.468	-0.0313885	0.144157	-0.203087	0.839067	0.916425	RASSF7	ENSG00000099849	protein_coding
74.3076	-0.18171	0.167965	-1.07736	0.281318	0.4771	GADD45B	ENSG00000099860	protein_coding
0.399907	0.0239246	0.313448	0.0632956	0.949531	NA	PALM	ENSG00000099864	protein_coding
0.466241	0.221617	0.322695	0.604549	0.545479	NA	MADCAM1	ENSG00000099866	protein_coding
84.4592	0.179058	0.177915	1.03975	0.298455	0.495693	MKNK2	ENSG00000099875	protein_coding
0.908866	-0.620235	0.343179	-1.90593	0.0566598	0.157113	ARVCF	ENSG00000099889	protein_coding
125.792	0.27338	0.193968	1.38757	0.165269	0.33595	TRMT2A	ENSG00000099899	protein_coding
99.0064	0.522781	0.102944	5.08528	3.6708e-07	6.33943e-06	RANBP1	ENSG00000099901	protein_coding
11.0051	-0.504965	0.252919	-1.99109	0.0464707	0.135865	ZDHHC8	ENSG00000099904	protein_coding
75.5862	0.018495	0.164833	0.0677403	0.945992	0.974023	KLHL22	ENSG00000099910	protein_coding
442.346	-0.243573	0.0944641	-2.57319	0.0100767	0.042311	MED15	ENSG00000099917	protein_coding
2.68097	-0.578164	0.371006	-1.56341	0.117955	0.265103	SERPIND1	ENSG00000099937	protein_coding
94.0341	0.731185	0.217549	3.35554	0.000792093	0.00524567	SNAP29	ENSG00000099940	protein_coding
442.182	-0.0431421	0.12812	-0.382812	0.701859	0.83209	CRKL	ENSG00000099942	protein_coding
52.3453	-0.0146602	0.209438	-0.0693439	0.944716	0.973369	LZTR1	ENSG00000099949	protein_coding
0.911245	-0.501748	0.324672	-1.69684	0.0897266	0.219075	MMP11	ENSG00000099953	protein_coding
0.785567	-0.338175	0.326642	-0.654238	0.512958	0.695673	CECR2	ENSG00000099954	protein_coding
65.6815	0.0950853	0.154007	0.62043	0.534975	0.711719	SMARCB1	ENSG00000099956	protein_coding
0.422911	0.241245	0.314983	0.705672	0.480392	NA	P2RX6	ENSG00000099957	protein_coding
1.6462	-0.30511	0.352374	-1.12289	0.261483	0.455437	DERL3	ENSG00000099958	protein_coding
0.207529	0.0705727	0.175016	0.379514	0.704307	NA	SLC7A4	ENSG00000099960	protein_coding
116.001	0.236381	0.139406	1.69531	0.0900172	0.219638	BCL2L13	ENSG00000099968	protein_coding
7.65314	-0.418684	0.291444	-1.32996	0.183533	0.360644	DDTL	ENSG00000099974	protein_coding
62.0877	-0.263594	0.14835	-1.74815	0.0804384	0.202445	DDT	ENSG00000099977	protein_coding
15.3824	0.931155	0.328353	2.86618	0.00415452	0.0205732	OSM	ENSG00000099985	protein_coding
188.449	0.19262	0.147384	1.31109	0.189829	0.369019	CABIN1	ENSG00000099991	protein_coding
73.8647	0.0812829	0.184205	0.430418	0.666891	0.808813	TBC1D10A	ENSG00000099992	protein_coding
1.3921	-0.0395509	0.3104	-0.525942	NA	NA	SUSD2	ENSG00000099994	protein_coding
261.02	-0.515721	0.177399	-2.87494	0.00404102	0.020138	SF3A1	ENSG00000099995	protein_coding
1.44311	-0.056257	0.350411	0.0518355	0.95866	0.97918	RNF215	ENSG00000099999	protein_coding
28.2294	0.151118	0.268122	0.57406	0.565927	0.73454	SEC14L2	ENSG00000100003	protein_coding
0.152256	-0.0770053	0.175016	-0.380559	0.703531	NA	SEC14L3	ENSG00000100012	protein_coding
102.311	-0.0708895	0.175835	-0.44611	0.655517	0.801317	SPECC1L	ENSG00000100014	protein_coding
186.124	-0.0536879	0.122939	-0.435815	0.662971	0.806447	PPIL2	ENSG00000100023	protein_coding
2.0928	0.52284	0.372922	1.33096	0.183204	0.360211	UPB1	ENSG00000100024	protein_coding
13.0951	0.665981	0.322401	2.3754	0.0175298	0.0645152	YPEL1	ENSG00000100027	protein_coding
139.604	0.111214	0.114259	0.983995	0.325118	0.524572	SNRPD3	ENSG00000100028	protein_coding
27.5987	0.0247623	0.204572	0.168151	0.866465	0.930421	PES1	ENSG00000100029	protein_coding
118.596	0.398225	0.178112	2.25106	0.0243816	0.0833935	MAPK1	ENSG00000100030	protein_coding
60.272	0.896927	0.209521	4.2667	1.9839e-05	0.000215914	GGT1	ENSG00000100031	protein_coding
1.44294	-0.340757	0.375343	-0.673308	0.500751	0.685632	PRODH	ENSG00000100033	protein_coding
44.0834	-0.648825	0.203186	-3.15363	0.00161255	0.00949955	PPM1F	ENSG00000100034	protein_coding
11.8479	1.49315	0.309343	4.80903	1.51666e-06	2.24776e-05	SLC35E4	ENSG00000100036	protein_coding
110.161	0.0731757	0.157333	0.474299	0.635286	0.786427	TOP3B	ENSG00000100038	protein_coding
0.0973895	0.00376917	0.175016	0.0136755	0.989089	NA	CRYBB3	ENSG00000100053	protein_coding
225.336	-0.104214	0.148841	-0.698176	0.485067	0.672042	CYTH4	ENSG00000100055	protein_coding
78.8675	0.00954604	0.194177	0.068682	0.945243	0.973608	DGCR14	ENSG00000100056	protein_coding
86.9484	-0.125642	0.142647	-0.8707	0.383918	0.582501	CRYBB2P1	ENSG00000100058	pseudogene
466.188	-0.280242	0.127045	-2.21604	0.0266884	0.0891478	MFNG	ENSG00000100060	protein_coding
18.4795	-0.394446	0.230476	-1.7149	0.0863639	0.213485	LRP5L	ENSG00000100068	protein_coding
34.125	0.649137	0.215845	3.04778	0.00230535	0.0127423	SLC25A1	ENSG00000100075	protein_coding
35.6805	-0.261248	0.292092	-0.891695	0.372557	0.570928	ADRBK2	ENSG00000100077	protein_coding
96.5914	-0.404277	0.112714	-3.57586	0.000349083	0.00259962	GGA1	ENSG00000100083	protein_coding
30.5906	0.210917	0.268872	0.776967	0.437178	0.630487	HIRA	ENSG00000100084	protein_coding
20.1526	0.367876	0.231242	1.57717	0.114757	0.260095	SH3BP1	ENSG00000100092	protein_coding
117.31	2.32094	0.287686	7.82217	5.19217e-15	3.33552e-13	LGALS1	ENSG00000100097	protein_coding
121.242	-0.726281	0.158135	-4.60647	4.09562e-06	5.42251e-05	HPS4	ENSG00000100099	protein_coding
2091.5	-0.922082	0.17771	-5.23706	1.63157e-07	3.06454e-06	PIK3IP1	ENSG00000100100	protein_coding
102.186	0.0420064	0.138484	0.302821	0.762026	0.869638	NOL12	ENSG00000100101	protein_coding
32.6134	-0.453207	0.272754	-1.69727	0.089645	0.218908	SRRD	ENSG00000100104	protein_coding
25.0755	-0.85365	0.193614	-4.37095	1.23705e-05	0.000142162	PATZ1	ENSG00000100105	protein_coding
46.8727	0.672828	0.231014	2.95322	0.00314477	0.0164565	TRIOBP	ENSG00000100106	protein_coding
215.422	-0.169317	0.110281	-1.55206	0.120647	0.269794	TFIP11	ENSG00000100109	protein_coding
2.30392	-0.144396	0.374406	-0.33738	0.73583	0.853249	GCAT	ENSG00000100116	protein_coding
49.6321	-0.162148	0.199264	-0.734623	0.462569	0.653031	ANKRD54	ENSG00000100124	protein_coding
996.392	-0.86036	0.133986	-6.44441	1.16052e-10	3.95056e-09	EIF3L	ENSG00000100129	protein_coding
426.249	-0.0772109	0.126271	-0.607557	0.543481	0.718233	NHP2L1	ENSG00000100138	protein_coding
18.2514	0.328352	0.258016	1.27783	0.201308	0.383168	MICALL1	ENSG00000100139	protein_coding
69.8332	0.128678	0.117296	1.11442	0.2651	0.459302	POLR2F	ENSG00000100142	protein_coding
0.0747156	-0.0468549	0.175016	-0.255258	0.798524	NA	SOX10	ENSG00000100146	protein_coding
25.5335	-0.596343	0.182341	-3.27116	0.00107109	0.00674949	CCDC134	ENSG00000100147	protein_coding
84.3241	-0.265273	0.200261	-1.31598	0.188179	0.366987	DEPDC5	ENSG00000100150	protein_coding
6.42586	-0.682095	0.332636	-2.3453	0.0190117	0.0686965	PICK1	ENSG00000100151	protein_coding
18.6664	-0.597124	0.370727	-1.40057	0.161343	0.330616	TTC28	ENSG00000100154	protein_coding
16.8143	0.108834	0.254707	0.408814	0.682676	0.817746	CENPM	ENSG00000100162	protein_coding
2.96506	1.26638	0.374765	3.26356	0.00110023	0.00688846	2020-09-03	ENSG00000100167	protein_coding
6.73524	-0.175044	0.330123	-0.529293	0.596602	0.758618	TPTEP1	ENSG00000100181	lincRNA
3.11691	-0.0622626	0.370065	-0.247756	0.804323	0.896452	KDELR3	ENSG00000100196	protein_coding
8.94583	-0.0231379	0.31149	-0.0615206	0.950945	0.97586	CYP2D6	ENSG00000100197	protein_coding
1613.65	-0.125089	0.090946	-1.38483	0.166103	0.337025	DDX17	ENSG00000100201	protein_coding
1.62986	0.337331	0.33072	1.51256	0.130392	0.285142	DMC1	ENSG00000100206	protein_coding
102.154	0.149443	0.134413	1.17523	0.239904	0.429309	TCF20	ENSG00000100207	protein_coding
27.6142	-0.38888	0.201846	-1.93923	0.0524731	0.148395	HSCB	ENSG00000100209	protein_coding
21.5489	-0.889176	0.230701	-3.9117	9.16479e-05	0.000820557	CBY1	ENSG00000100211	protein_coding
138.433	-0.228281	0.139119	-1.63526	0.101994	0.240321	TOMM22	ENSG00000100216	protein_coding
0	NA	NA	NA	NA	NA	RTDR1	ENSG00000100218	protein_coding
50.9836	-0.535551	0.216961	-2.38143	0.0172456	0.0636828	XBP1	ENSG00000100219	protein_coding
224.7	0.100831	0.117509	0.852976	0.393672	0.591727	RTCB	ENSG00000100220	protein_coding
119.45	-0.358689	0.197772	-1.83252	0.0668739	0.176909	JOSD1	ENSG00000100221	protein_coding
422.19	0.224717	0.122182	1.83806	0.0660533	0.175438	FBXO7	ENSG00000100225	protein_coding
266.099	0.0115549	0.189081	0.0237899	0.98102	0.990136	GTPBP1	ENSG00000100226	protein_coding
321.419	-0.159697	0.11577	-1.39023	0.16446	0.334933	POLDIP3	ENSG00000100227	protein_coding
2.44454	0.670403	0.374902	2.45118	0.0142387	0.0549323	RAB36	ENSG00000100228	protein_coding
101.251	0.451081	0.187453	2.38265	0.0171884	0.0635282	PPP6R2	ENSG00000100239	protein_coding
121.859	0.277279	0.160805	1.7142	0.0864911	0.213703	SBF1	ENSG00000100241	protein_coding
265.271	0.143558	0.121489	1.18104	0.237587	0.426931	SUN2	ENSG00000100242	protein_coding
104.405	0.762309	0.144269	5.26194	1.42545e-07	2.70818e-06	CYB5R3	ENSG00000100243	protein_coding
11.1601	0.0564654	0.258907	0.298036	0.765676	0.871925	DNAL4	ENSG00000100246	protein_coding
0.228781	-0.0481015	0.24949	-0.157644	0.874737	NA	MIOX	ENSG00000100253	protein_coding
134.967	0.12715	0.134394	0.958934	0.337592	0.537	LMF2	ENSG00000100258	protein_coding
46.0447	0.674501	0.150116	4.50948	6.49877e-06	8.18418e-05	RHBDD3	ENSG00000100263	protein_coding
74.9233	-0.367047	0.180615	-2.0574	0.039648	0.120847	PACSIN2	ENSG00000100266	protein_coding
19.2262	-0.177765	0.305852	-0.633749	0.526245	0.704765	TTLL1	ENSG00000100271	protein_coding
144.572	0.353373	0.131742	2.67953	0.00737258	0.0329333	AP1B1	ENSG00000100280	protein_coding
75.8814	-0.160238	0.166229	-0.962112	0.335993	0.535344	HMGXB4	ENSG00000100281	protein_coding
162.203	-0.14743	0.141896	-1.07122	0.284069	0.480334	TOM1	ENSG00000100284	protein_coding
4.16323	0.789765	0.375205	2.13987	0.0323656	0.103738	NEFH	ENSG00000100285	protein_coding
118.191	0.379125	0.118635	3.19803	0.0013837	0.00835281	CHKB	ENSG00000100288	protein_coding
8.49035	0.110343	0.3678	0.303443	0.761552	0.869458	BIK	ENSG00000100290	protein_coding
4.9095	1.61563	0.373908	4.19327	2.74961e-05	0.000287499	HMOX1	ENSG00000100292	protein_coding
9.09938	0.408043	0.307328	1.31681	0.187901	0.366522	MCAT	ENSG00000100294	protein_coding
98.8293	-0.2737	0.152292	-1.79229	0.0730865	0.189161	THOC5	ENSG00000100296	protein_coding
288.621	0.228816	0.147019	1.55619	0.119663	0.268064	MCM5	ENSG00000100297	protein_coding
8.19419	3.66255	0.342003	9.75455	1.76386e-22	2.82731e-20	APOBEC3H	ENSG00000100298	protein_coding
120.674	0.362931	0.122945	2.96367	0.00303996	0.01603	ARSA	ENSG00000100299	protein_coding
265.82	0.620718	0.146888	4.24918	2.14551e-05	0.000231066	TSPO	ENSG00000100300	protein_coding
13.8571	0.151805	0.242826	0.662457	0.507679	0.691109	TTLL12	ENSG00000100304	protein_coding
107.163	-0.218086	0.174474	-1.22002	0.222459	0.41046	CBX7	ENSG00000100307	protein_coding
22.3344	-0.317161	0.317339	-0.790055	0.429496	0.623328	PDGFB	ENSG00000100311	protein_coding
1.71234	0.215403	0.368237	0.686721	0.492259	0.677888	CABP7	ENSG00000100314	protein_coding
9763.83	-1.7029	0.115087	-14.7971	1.52871e-49	8.413e-46	RPL3	ENSG00000100316	protein_coding
42.4805	0.193103	0.173691	1.11592	0.264456	0.458727	ZMAT5	ENSG00000100319	protein_coding
1.83606	-0.573208	0.297965	-2.60522	0.00918149	0.0391292	RBFOX2	ENSG00000100320	protein_coding
4.83417	-0.496507	0.374045	-1.45322	0.146163	0.309025	SYNGR1	ENSG00000100321	protein_coding
46.0902	-0.307232	0.176602	-1.72658	0.0842432	0.20989	TAB1	ENSG00000100324	protein_coding
167.018	0.00533295	0.138773	0.0389688	0.968915	0.983933	ASCC2	ENSG00000100325	protein_coding
154.985	-0.0429098	0.202265	-0.244746	0.806653	0.897852	MTMR3	ENSG00000100330	protein_coding
177.942	-0.275489	0.151764	-1.77464	0.0759579	0.194153	MIEF1	ENSG00000100335	protein_coding
4.34418	-0.0522801	0.312751	-0.18456	0.853574	0.923131	APOL4	ENSG00000100336	protein_coding
39.9325	0.720285	0.29427	2.41697	0.0156504	0.0591064	APOL1	ENSG00000100342	protein_coding
0.356168	0.0828998	0.281974	0.0382824	0.969463	NA	PNPLA3	ENSG00000100344	protein_coding
1053.12	0.526014	0.11881	4.43292	9.29646e-06	0.000111544	MYH9	ENSG00000100345	protein_coding
6.69046	-0.752949	0.367315	-2.24786	0.0245854	0.0839282	CACNA1I	ENSG00000100346	protein_coding
131.028	0.333512	0.137729	2.43186	0.0150214	0.0572623	SAMM50	ENSG00000100347	protein_coding
124.741	-0.0134096	0.154755	-0.0703524	0.943913	0.972967	TXN2	ENSG00000100348	protein_coding
12.3414	-0.864868	0.333398	-2.59459	0.00947024	0.0401834	FOXRED2	ENSG00000100350	protein_coding
138.59	0.102551	0.216833	0.480137	0.63113	0.783602	GRAP2	ENSG00000100351	protein_coding
824.171	-0.599299	0.0998576	-6.01711	1.77563e-09	4.91873e-08	EIF3D	ENSG00000100353	protein_coding
700.907	-0.865129	0.175344	-4.89451	9.85533e-07	1.52924e-05	TNRC6B	ENSG00000100354	protein_coding
185.83	-0.153093	0.14521	-1.054	0.291881	0.487946	SGSM3	ENSG00000100359	protein_coding
40.5602	0.466218	0.187662	2.47945	0.0131586	0.0518153	IFT27	ENSG00000100360	protein_coding
17.7276	0.0841529	0.296447	0.394502	0.693211	0.825811	KIAA0930	ENSG00000100364	protein_coding
208.658	1.23185	0.155702	7.89599	2.88015e-15	1.96493e-13	NCF4	ENSG00000100365	protein_coding
131.348	0.634298	0.263119	2.37073	0.0177528	0.0650818	CSF2RB	ENSG00000100368	protein_coding
52.4529	0.15763	0.197808	0.768483	0.4422	0.634829	SLC25A17	ENSG00000100372	protein_coding
303.754	-0.718947	0.305846	-2.34779	0.0188853	0.0683915	FAM118A	ENSG00000100376	protein_coding
5.4418	0.0438382	0.324259	0.280304	0.779244	0.879981	KCTD17	ENSG00000100379	protein_coding
531.358	-0.602759	0.100903	-5.97042	2.36643e-09	6.43654e-08	ST13	ENSG00000100380	protein_coding
703.259	0.892496	0.164112	5.4235	5.84429e-08	1.21066e-06	IL2RB	ENSG00000100385	protein_coding
149.519	0.676974	0.126768	5.33817	9.38888e-08	1.85641e-06	RBX1	ENSG00000100387	protein_coding
239.095	0.252668	0.116046	2.16742	0.0302028	0.098417	EP300	ENSG00000100393	protein_coding
135.275	0.0160305	0.179545	0.0593742	0.952654	0.976331	L3MBTL2	ENSG00000100395	protein_coding
0.124294	-0.00379146	0.175016	-0.0326923	0.97392	NA	CHADL	ENSG00000100399	protein_coding
319.051	-0.34598	0.138717	-2.49253	0.0126837	0.0505694	RANGAP1	ENSG00000100401	protein_coding
55.2545	-0.0116227	0.17695	-0.0300661	0.976014	0.987135	ZC3H7B	ENSG00000100403	protein_coding
39.254	-0.0487647	0.146944	-0.322886	0.746781	0.860869	PHF5A	ENSG00000100410	protein_coding
208.812	0.150666	0.112933	1.33286	0.182576	0.359234	ACO2	ENSG00000100412	protein_coding
56.6689	-0.109901	0.21658	-0.549137	0.582912	0.747992	POLR3H	ENSG00000100413	protein_coding
137.89	-0.244362	0.171466	-1.43946	0.150021	0.314527	TRMU	ENSG00000100416	protein_coding
122.392	0.5221	0.127195	4.11287	3.90775e-05	0.000392439	PMM1	ENSG00000100417	protein_coding
80.5763	0.65037	0.205122	3.18255	0.00145986	0.00874854	DESI1	ENSG00000100418	protein_coding
126.302	-0.280171	0.1615	-1.72608	0.0843334	0.210007	CERK	ENSG00000100422	protein_coding
60.3584	-0.269426	0.152569	-1.75029	0.0800688	0.201792	BRD1	ENSG00000100425	protein_coding
44.4784	-0.089035	0.199791	-0.489668	0.624369	0.778823	ZBED4	ENSG00000100426	protein_coding
0.0497639	-0.000555615	0.175016	-0.0141454	0.988714	NA	MLC1	ENSG00000100427	protein_coding
30.3889	0.26274	0.232648	1.19786	0.23097	0.419599	HDAC10	ENSG00000100429	protein_coding
89.7484	0.280738	0.164204	1.68851	0.0913143	0.221945	ABHD4	ENSG00000100439	protein_coding
114.102	-0.0676394	0.134473	-0.497863	0.618581	0.775045	KHNYN	ENSG00000100441	protein_coding
86.1279	0.239249	0.119285	2.00992	0.0444396	0.13144	FKBP3	ENSG00000100442	protein_coding
253.315	-0.851476	0.0956253	-8.90115	5.527e-19	5.81215e-17	SDR39U1	ENSG00000100445	protein_coding
3.02132	1.86764	0.362067	4.87119	1.1093e-06	1.69894e-05	GZMH	ENSG00000100450	protein_coding
25.9657	1.49291	0.351965	4.90297	9.43992e-07	1.48149e-05	GZMB	ENSG00000100453	protein_coding
233.053	-0.209985	0.122876	-1.71588	0.0861838	0.213168	RBM23	ENSG00000100461	protein_coding
[truncated: 20,873 more rows]

## Sheet: SF Treg vs. SF Teff
baseMean	log2FoldChange	lfcSE	stat	pvalue	padj	gene	ensembl	biotype
0.782853	-0.431861	0.222482	-1.93852	0.0525596	NA	TSPAN6	ENSG00000000003	protein_coding
83.4645	-0.0382167	0.137927	-0.277372	0.781495	0.920643	DPM1	ENSG00000000419	protein_coding
81.3446	0.104593	0.188093	0.558992	0.576167	0.817498	SCYL3	ENSG00000000457	protein_coding
29.5917	0.323324	0.260499	1.33827	0.180808	0.462705	C1orf112	ENSG00000000460	protein_coding
1.32435	-0.0306764	0.236356	-0.671044	0.502192	0.770807	FGR	ENSG00000000938	protein_coding
6.41708	-0.459942	0.229983	-2.48669	0.0128938	0.0849819	CFH	ENSG00000000971	protein_coding
56.6483	0.705184	0.184426	3.82668	0.000129883	0.00236646	FUCA2	ENSG00000001036	protein_coding
20.6427	0.197936	0.282003	0.704416	0.481174	0.758378	GCLC	ENSG00000001084	protein_coding
100.69	-0.216909	0.15934	-1.36133	0.17341	0.451276	NFYA	ENSG00000001167	protein_coding
11.6471	-0.567011	0.256577	-2.23702	0.0252852	0.136798	STPG1	ENSG00000001460	protein_coding
209.87	-0.165889	0.151647	-1.11332	0.265571	0.569293	NIPAL3	ENSG00000001461	protein_coding
143.024	-0.0566645	0.115306	-0.493408	0.621724	0.84379	LAS1L	ENSG00000001497	protein_coding
24.287	-0.90951	0.241759	-3.7543	0.000173829	0.00296315	ENPP4	ENSG00000001561	protein_coding
113.467	0.102329	0.220871	0.467185	0.640367	0.853787	ANKIB1	ENSG00000001629	protein_coding
60.9019	-0.0317536	0.199297	-0.137868	0.890345	0.960884	CYP51A1	ENSG00000001630	protein_coding
80.7971	-0.123671	0.19976	-0.600994	0.547844	0.800671	KRIT1	ENSG00000001631	protein_coding
34.1161	-0.357948	0.247957	-1.43406	0.151556	0.418021	RAD52	ENSG00000002016	protein_coding
46.7995	0.0465191	0.196401	0.228123	0.819551	0.936908	BAD	ENSG00000002330	protein_coding
306.229	0.607876	0.215794	2.81883	0.00481983	0.0407789	LAP3	ENSG00000002549	protein_coding
682.657	-0.419794	0.164725	-2.53746	0.0111659	0.0766199	CD99	ENSG00000002586	protein_coding
3.98081	0.812674	0.289667	2.9418	0.0032631	0.0307663	HS3ST1	ENSG00000002587	protein_coding
0.738101	-0.260413	0.20108	-1.18472	0.236128	NA	WNT16	ENSG00000002745	protein_coding
1.70112	-0.218979	0.212955	-1.05168	0.292947	0.597616	HECW1	ENSG00000002746	protein_coding
179.764	0.68528	0.137551	4.97752	6.44032e-07	2.51694e-05	MAD1L1	ENSG00000002822	protein_coding
447.412	0.314612	0.142803	2.20218	0.0276525	0.14545	LASP1	ENSG00000002834	protein_coding
78.0649	0.280487	0.144787	1.93534	0.0529482	0.222979	SNX11	ENSG00000002919	protein_coding
0.254557	-0.0653037	0.132532	-0.500869	0.616464	NA	TMEM176A	ENSG00000002933	protein_coding
538.267	-0.216354	0.11574	-1.86957	0.0615438	0.245712	M6PR	ENSG00000003056	protein_coding
0.15067	0.0213498	0.120514	0.177155	0.859386	NA	KLHL13	ENSG00000003096	protein_coding
53.938	1.11519	0.29568	3.95685	7.59461e-05	0.00152525	ICA1	ENSG00000003147	protein_coding
1.71068	-0.636829	0.251319	-1.89299	0.0583586	0.236859	DBNDD1	ENSG00000003249	protein_coding
25.9324	-0.200331	0.237827	-0.877579	0.380172	0.684656	ALS2	ENSG00000003393	protein_coding
41.1327	-0.758609	0.239281	-3.20224	0.00136361	0.0157514	CASP10	ENSG00000003400	protein_coding
930.47	0.396704	0.105656	3.75519	0.000173209	0.00295607	CFLAR	ENSG00000003402	protein_coding
7.94719	-0.759018	0.303432	-2.23635	NA	NA	TFPI	ENSG00000003436	protein_coding
68.2015	0.107321	0.194674	0.55274	0.580441	0.819938	NDUFAF7	ENSG00000003509	protein_coding
606.507	-0.0585388	0.118121	-0.497504	0.618834	0.842557	RBM5	ENSG00000003756	protein_coding
4.6333	0.135194	0.304849	0.481163	0.6304	0.848895	MTMR7	ENSG00000003987	protein_coding
263.763	0.0225608	0.112964	0.201101	0.840619	0.943746	ARF5	ENSG00000004059	protein_coding
68.1228	0.262282	0.153819	1.7133	0.0866573	0.301217	SARM1	ENSG00000004139	protein_coding
95.2694	0.248344	0.162387	1.5315	0.125646	0.375241	POLDIP2	ENSG00000004142	protein_coding
60.4239	-1.35593	0.248832	-5.5007	3.78289e-08	2.03279e-06	PLXND1	ENSG00000004399	protein_coding
204.732	0.400782	0.121534	3.29831	0.000972672	0.011984	AK2	ENSG00000004455	protein_coding
9.95288	-0.15952	0.287074	-0.501092	0.616307	0.84119	CD38	ENSG00000004468	protein_coding
112.993	0.15843	0.170582	0.928441	0.353179	0.658963	FKBP4	ENSG00000004478	protein_coding
45.2681	-0.463337	0.238622	-2.06013	0.0393866	0.185186	KDM1A	ENSG00000004487	protein_coding
521.157	-0.0678466	0.156211	-0.40504	0.685448	0.878821	RBM6	ENSG00000004534	protein_coding
6.63689	0.270273	0.304713	0.945863	0.344218	0.649252	CAMKK1	ENSG00000004660	protein_coding
334.504	0.161113	0.13971	1.15861	0.246617	0.548573	RECQL	ENSG00000004700	protein_coding
86.463	-0.307954	0.199627	-1.54015	0.123523	0.371271	CCDC132	ENSG00000004766	protein_coding
26.9089	0.314455	0.221623	1.41647	0.156639	0.426102	ARHGAP33	ENSG00000004777	protein_coding
98.0333	0.39165	0.145662	2.69245	0.00709289	0.0548733	NDUFAB1	ENSG00000004779	protein_coding
5.0392	-0.408787	0.306166	-1.36367	0.172672	0.449974	ZMYND10	ENSG00000004838	protein_coding
1.93464	-0.128714	0.127269	-0.59244	NA	NA	ABCB5	ENSG00000004846	protein_coding
27.728	0.433069	0.251279	1.73093	0.0834635	0.295278	SLC25A13	ENSG00000004864	protein_coding
15.8672	-0.299667	0.283076	-1.06105	0.288666	0.593067	ST7	ENSG00000004866	protein_coding
157.541	-0.00835299	0.153348	-0.0549511	0.956177	0.984335	CDC27	ENSG00000004897	protein_coding
51.5052	0.142524	0.17244	0.821884	0.411143	0.710864	HCCS	ENSG00000004961	protein_coding
40.0552	-0.25066	0.209091	-1.19329	0.232757	0.533279	DVL2	ENSG00000004975	protein_coding
67.6008	-0.00723274	0.172535	-0.000381698	0.999695	0.999885	UPF1	ENSG00000005007	protein_coding
60.667	0.691926	0.201112	3.44409	0.000572989	0.00780305	SKAP2	ENSG00000005020	protein_coding
424.246	0.0946508	0.12595	0.754036	0.450828	0.737755	SLC25A5	ENSG00000005022	protein_coding
185.13	-0.710068	0.188675	-3.76565	0.000166119	0.00286582	CCDC109B	ENSG00000005059	protein_coding
106.219	0.0516856	0.134097	0.39582	0.692238	0.882243	POLR2J	ENSG00000005075	protein_coding
22.9646	0.0352926	0.232507	0.181015	0.856356	0.949477	DHX33	ENSG00000005100	protein_coding
48.434	1.85177	0.3044	6.31033	2.78449e-10	2.31886e-08	MEOX1	ENSG00000005102	protein_coding
82.1212	-0.213357	0.140134	-1.5268	0.126811	0.376596	LIG3	ENSG00000005156	protein_coding
93.4607	0.0923214	0.123602	0.745779	0.455801	0.741892	RPAP3	ENSG00000005175	protein_coding
4.5755	-0.378096	0.292	-1.30475	0.191979	0.479752	ACSM3	ENSG00000005187	protein_coding
4.25951	0.272876	0.291354	0.949974	0.342126	0.647352	AC004381.6	ENSG00000005189	protein_coding
106.397	-0.115445	0.136607	-0.848597	0.396106	0.698421	CIAPIN1	ENSG00000005194	protein_coding
68.2562	-0.0557204	0.16365	-0.344091	0.730778	0.900561	SPPL2B	ENSG00000005206	processed_transcript
22.7745	0.223818	0.179727	1.23597	0.216471	0.512227	FAM214B	ENSG00000005238	protein_coding
1.85976	0.151194	0.153878	1.05358	NA	NA	PRKAR2B	ENSG00000005249	protein_coding
359.379	-0.366066	0.128382	-2.86554	0.00416296	0.0367099	MSL3	ENSG00000005302	protein_coding
205.343	0.0620786	0.16299	0.381912	0.702527	0.887656	CREBBP	ENSG00000005339	protein_coding
49.851	-0.00765739	0.256184	-0.0738304	0.941145	0.979639	BZRAP1	ENSG00000005379	protein_coding
0.670241	0.202734	0.157924	1.02124	NA	NA	MPO	ENSG00000005381	protein_coding
0	NA	NA	NA	NA	NA	PON1	ENSG00000005421	protein_coding
27.9066	0.221859	0.239362	0.938571	0.347951	0.653734	GCFC2	ENSG00000005436	protein_coding
162.558	-0.376143	0.122231	-3.07689	0.00209173	0.0219322	WDR54	ENSG00000005448	protein_coding
43.0055	-0.227979	0.227091	-1.01211	0.311484	0.616189	CROT	ENSG00000005469	protein_coding
853.231	-0.204525	0.101412	-2.01551	0.0438515	0.198549	KMT2E	ENSG00000005483	protein_coding
323.086	0.209695	0.209083	1.01467	0.310264	0.614501	RHBDD2	ENSG00000005486	protein_coding
0.6762	-0.464201	0.222238	-1.85611	0.0634381	NA	SOX8	ENSG00000005513	protein_coding
116.458	0.185031	0.125896	1.46017	0.144245	0.406512	IBTK	ENSG00000005700	protein_coding
94.2937	-0.0570854	0.146809	-0.390148	0.696427	0.884465	ZNF195	ENSG00000005801	protein_coding
434.62	0.226568	0.119761	1.90691	0.0565319	0.231632	MYCBP2	ENSG00000005810	protein_coding
36.9326	-0.267987	0.214165	-1.24937	0.211529	0.505638	FBXL3	ENSG00000005812	protein_coding
1041.2	0.11495	0.18725	0.614806	0.538683	0.795265	ITGAL	ENSG00000005844	protein_coding
87.1699	0.00354984	0.171025	0.0212805	0.983022	0.995176	PDK2	ENSG00000005882	protein_coding
27.9528	0.1115	0.263621	0.438643	0.660921	0.866306	ITGA3	ENSG00000005884	protein_coding
236.95	-0.0831917	0.174756	-0.499921	0.61713	0.841426	ZFX	ENSG00000005889	protein_coding
302.628	0.294123	0.118833	2.47129	0.0134625	0.0875809	LAMP2	ENSG00000005893	protein_coding
288.298	0.179155	0.157597	1.1378	0.255204	0.557822	GGNBP2	ENSG00000005955	protein_coding
2.24161	-0.253036	0.229629	-1.37875	0.167971	0.443516	ITGA2B	ENSG00000005961	protein_coding
214.108	0.280076	0.187865	1.47791	0.139431	0.39837	GDE1	ENSG00000006007	protein_coding
262.265	0.110557	0.140435	0.735349	0.462127	0.74649	C19orf60	ENSG00000006015	protein_coding
0.742704	-0.0528908	0.242305	0.0519394	0.958577	NA	CRLF1	ENSG00000006016	protein_coding
89.4079	-0.438176	0.172805	-2.53469	0.0112547	0.0771296	OSBPL7	ENSG00000006025	protein_coding
104.741	-0.0876102	0.117706	-0.749856	0.453342	0.739499	MAP3K14	ENSG00000006062	processed_transcript
6.15196	0.526174	0.293813	2.13899	0.0324368	0.162092	CCL3	ENSG00000006075	protein_coding
238.146	0.250278	0.15638	1.59948	0.109713	0.347905	SYNRG	ENSG00000006114	protein_coding
0.207586	-0.0618129	0.120514	-0.530226	0.595955	NA	TMEM132A	ENSG00000006118	protein_coding
836.12	0.0375314	0.105451	0.354776	0.722757	0.896458	AP2B1	ENSG00000006125	protein_coding
36.9731	-0.181814	0.202719	-0.900516	0.367846	0.672678	ZNF263	ENSG00000006194	protein_coding
0.381377	-0.126428	0.193201	-0.572037	0.567297	NA	CX3CL1	ENSG00000006210	protein_coding
67.0663	0.15422	0.242958	0.635459	0.525129	0.786009	SPATA20	ENSG00000006282	protein_coding
7.9325	-0.1217	0.296899	-0.395462	0.692502	0.882324	TNFRSF12A	ENSG00000006327	protein_coding
29.1449	-0.0845632	0.219588	-0.404143	0.686108	0.879005	MAP3K9	ENSG00000006432	protein_coding
279.977	-0.910601	0.180651	-5.03159	4.86429e-07	1.97376e-05	RALA	ENSG00000006451	protein_coding
2.32138	0.14285	0.29494	0.478521	0.632279	0.849627	BAIAP2L1	ENSG00000006453	protein_coding
85.3443	-0.967965	0.230613	-4.18209	2.8884e-05	0.000679628	KDM7A	ENSG00000006459	protein_coding
0.70337	-0.0169935	0.153853	-0.153695	0.877851	NA	ETV1	ENSG00000006468	protein_coding
104.566	-0.150607	0.156687	-0.955337	0.339407	0.644457	AGK	ENSG00000006530	protein_coding
1.60717	0.386071	0.259178	0.394938	0.692889	0.882628	ALDH3B1	ENSG00000006534	protein_coding
20.3927	0.310435	0.251659	1.2428	0.213941	0.509193	TTC22	ENSG00000006555	protein_coding
318.883	0.873009	0.161391	5.409	6.33777e-08	3.23634e-06	PHTF2	ENSG00000006576	protein_coding
41.1416	-0.133445	0.224539	-0.597291	0.550313	0.801823	FARP2	ENSG00000006607	protein_coding
40.8796	0.29742	0.146751	2.02909	0.0424496	0.194303	GGCT	ENSG00000006625	protein_coding
88.1232	0.239628	0.138025	1.73797	0.0822167	0.292036	DBF4	ENSG00000006634	protein_coding
1.76919	-0.682174	0.267273	-2.08239	0.0373066	0.178573	TBXA2R	ENSG00000006638	protein_coding
156.091	-0.134168	0.119614	-1.12679	0.259831	0.563017	IFRD1	ENSG00000006652	protein_coding
70.9207	0.428449	0.16404	2.61555	0.0089083	0.0647842	COX10	ENSG00000006695	protein_coding
11.5221	-0.519475	0.304532	-1.83001	0.0672485	0.2575	GTF2IRD1	ENSG00000006704	protein_coding
128.664	-0.0577721	0.132731	-0.436403	0.662544	0.867717	PAF1	ENSG00000006712	protein_coding
134.894	0.422922	0.143514	2.95696	0.00310691	0.0296808	VPS41	ENSG00000006715	protein_coding
3.75452	-0.0913357	0.306157	-0.327705	0.743135	0.905019	ARHGAP44	ENSG00000006740	protein_coding
237.416	0.192701	0.142164	1.35158	0.176509	0.455623	ELAC2	ENSG00000006744	protein_coding
0.380106	-0.0701111	0.120515	-0.42903	0.667901	NA	SCIN	ENSG00000006747	protein_coding
26.5087	0.549673	0.239189	2.31471	0.0206289	0.119015	ARSD	ENSG00000006756	protein_coding
9.79713	-0.734821	0.296568	-2.59053	0.00958294	0.068537	PNPLA4	ENSG00000006757	protein_coding
22.1909	0.194571	0.249715	0.754695	0.450432	0.737551	ADIPOR2	ENSG00000006831	protein_coding
1.71492	-0.422609	0.291266	-1.54659	0.121962	0.3688	CDKL3	ENSG00000006837	protein_coding
2.42831	-0.10628	0.291248	-0.352755	0.724272	0.897083	PRSS21	ENSG00000007038	protein_coding
7.83177	0.538829	0.305735	1.72857	0.0838865	0.296202	MARK4	ENSG00000007047	protein_coding
49.9815	-0.101756	0.184227	-0.55459	0.579175	0.819277	CCDC124	ENSG00000007080	protein_coding
49.6628	0.161991	0.190831	0.872284	0.383053	0.687211	CEACAM21	ENSG00000007129	protein_coding
226.987	0.512574	0.118549	4.3189	1.56808e-05	0.00040925	PAFAH1B1	ENSG00000007168	protein_coding
0.581025	0.142913	0.138735	0.782817	0.433734	NA	NOS2	ENSG00000007171	protein_coding
0.220421	0.00680498	0.143391	-0.018208	0.985473	NA	DNAH9	ENSG00000007174	protein_coding
199.48	0.0801125	0.151778	0.517095	0.60509	0.83532	KIAA0100	ENSG00000007202	protein_coding
7.74545	-2.16989	0.306062	-7.38334	1.54373e-13	2.33853e-11	GAS7	ENSG00000007237	protein_coding
58.8688	0.0167328	0.156707	0.100385	0.920039	0.972178	TRAPPC6A	ENSG00000007255	protein_coding
3.78486	-0.35467	0.280861	-1.6057	0.108341	0.345345	MATK	ENSG00000007264	protein_coding
135.153	1.29949	0.154873	8.38349	5.13827e-17	1.36495e-14	CD79B	ENSG00000007312	protein_coding
0.240303	-0.0202315	0.120514	-0.15122	0.879802	NA	SCN4A	ENSG00000007314	protein_coding
40.54	-0.306774	0.193686	-1.58301	0.11342	0.354431	ST7L	ENSG00000007341	protein_coding
6.44339	-0.318223	0.304764	-1.14064	0.254019	0.556475	TKTL1	ENSG00000007350	protein_coding
2.81757	0.0126113	0.292605	0.184258	0.853811	0.948114	PAX6	ENSG00000007372	protein_coding
26.8897	0.391097	0.261116	1.57494	0.11527	0.357281	RPUSD1	ENSG00000007376	protein_coding
202.391	-0.301589	0.137167	-2.19845	0.027917	0.146357	LUC7L	ENSG00000007392	protein_coding
1.90043	0.013666	0.301467	0.138767	0.889635	0.960791	CACNA2D2	ENSG00000007402	protein_coding
11.5382	-2.13447	0.303007	-7.0778	1.46459e-12	1.83431e-10	BAIAP3	ENSG00000007516	protein_coding
10.8498	-0.308086	0.255165	-1.19959	0.230297	0.529373	TSR3	ENSG00000007520	protein_coding
52.8781	-0.252511	0.176717	-1.41758	0.156313	0.425623	PIGQ	ENSG00000007541	protein_coding
46.7736	-0.145146	0.219249	-0.677686	0.497971	0.768267	CRAMP1L	ENSG00000007545	protein_coding
0.432544	0.063998	0.159982	0.310135	0.756458	NA	TEAD3	ENSG00000007866	protein_coding
0.224238	0.0427786	0.127557	0.339491	0.73424	NA	SELE	ENSG00000007908	protein_coding
90.4259	-0.0309078	0.143886	-0.214382	0.830249	0.940162	DNAJC11	ENSG00000007923	protein_coding
0.0954629	-0.0202316	0.120514	-0.167876	0.86668	NA	FMO3	ENSG00000007933	protein_coding
28.0834	-0.139498	0.277131	-0.516332	0.605623	0.835771	MYLIP	ENSG00000007944	protein_coding
14.2943	0.958602	0.29356	3.19386	0.00140382	0.0161689	E2F2	ENSG00000007968	protein_coding
450.754	0.29884	0.0943822	3.17281	0.00150972	0.017116	PSMB1	ENSG00000008018	protein_coding
66.357	-0.10108	0.178356	-0.557997	0.576847	0.817969	JARID2	ENSG00000008083	protein_coding
5.17092	-0.700584	0.30553	-2.33076	0.0197661	0.115748	CDKL5	ENSG00000008086	protein_coding
66.4572	0.0256824	0.205446	0.121335	0.903425	0.966173	CDK11A	ENSG00000008128	protein_coding
51.1565	0.13325	0.218467	0.60154	0.547481	0.800462	NADK	ENSG00000008130	protein_coding
20.7013	0.155853	0.238928	0.642161	0.520769	0.783066	DLEC1	ENSG00000008226	protein_coding
14.5481	-0.969057	0.288924	-3.57727	0.000347202	0.00522068	CYTH3	ENSG00000008256	protein_coding
7.88276	-0.181194	0.296779	-0.705528	0.480482	0.758114	ADAM22	ENSG00000008277	protein_coding
242.562	-0.58975	0.166901	-3.53426	0.000408921	0.00601693	SYPL1	ENSG00000008282	protein_coding
89.8449	-2.06498	0.297688	-7.1558	8.31888e-13	1.09355e-10	CYB561	ENSG00000008283	protein_coding
89.2737	0.0326297	0.208139	0.165113	0.868855	0.953711	SPAG9	ENSG00000008294	protein_coding
33.4557	0.771338	0.255857	2.97306	0.00294843	0.0286311	CELSR3	ENSG00000008300	protein_coding
11.5657	0.211801	0.30368	1.23175	0.218041	0.513496	AASS	ENSG00000008311	protein_coding
0.883045	-0.305588	0.268036	-1.13413	0.256739	NA	PLEKHG6	ENSG00000008323	protein_coding
98.7022	-0.214235	0.12347	-1.73619	0.0825298	0.293018	SS18L2	ENSG00000008324	protein_coding
5.05772	-0.287741	0.306166	-0.874307	0.381951	0.686244	MPND	ENSG00000008382	protein_coding
0.514537	-0.183638	0.164523	-1.164	0.244424	NA	MGST1	ENSG00000008394	protein_coding
137.744	-0.182884	0.164224	-1.10164	0.270618	0.57392	CRY1	ENSG00000008405	protein_coding
0.225422	-0.0119152	0.120514	-0.0988705	0.921241	NA	NFIX	ENSG00000008441	protein_coding
339.721	-0.0440233	0.154337	-0.281479	0.778343	0.919407	ST3GAL1	ENSG00000008513	protein_coding
4.41746	0.435463	0.292165	1.46641	0.142536	0.403887	MMP25	ENSG00000008516	protein_coding
2192.31	1.36394	0.216911	6.35365	2.10268e-10	1.82761e-08	IL32	ENSG00000008517	protein_coding
100.505	-0.142074	0.200793	-0.709811	0.477821	0.755575	PKD1	ENSG00000008710	protein_coding
0.207043	-0.00506537	0.141745	-0.0299195	0.976131	NA	MAPK8IP2	ENSG00000008735	protein_coding
166.639	0.220048	0.129315	1.70394	0.0883918	0.304914	MED24	ENSG00000008838	protein_coding
13.8446	0.0988428	0.289496	0.520174	0.602942	0.834092	RHOBTB2	ENSG00000008853	protein_coding
137.647	-0.0176327	0.160249	-0.110982	0.911631	0.969381	HEATR5B	ENSG00000008869	protein_coding
147.229	-0.494109	0.158278	-3.11731	0.00182512	0.0198159	SEC62	ENSG00000008952	protein_coding
1594.82	-0.61143	0.161752	-3.78189	0.000155644	0.00272937	RPS20	ENSG00000008988	protein_coding
1217.64	-0.378182	0.112277	-3.36964	0.000752657	0.00975694	CSDE1	ENSG00000009307	protein_coding
75.7803	0.103853	0.171326	0.605331	0.544959	0.798758	UBE3C	ENSG00000009335	protein_coding
109.27	0.0729097	0.245093	0.310155	0.756443	0.909896	REV3L	ENSG00000009413	protein_coding
29.9666	-0.265939	0.287103	-0.935176	0.349698	0.655158	TENM1	ENSG00000009694	protein_coding
1.43066	-0.614198	0.303337	-1.99918	0.0455893	0.203696	MASP2	ENSG00000009724	protein_coding
1.58196	-0.424593	0.238862	-0.649748	0.515855	0.780621	IYD	ENSG00000009765	protein_coding
72.5197	-0.2853	0.161412	-1.76798	0.0770635	0.280818	FAM76A	ENSG00000009780	protein_coding
908.43	0.114832	0.119092	0.965225	0.334432	0.639899	TRAF3IP3	ENSG00000009790	protein_coding
18.8346	-0.230134	0.275014	-0.835058	0.403685	0.704832	POMT2	ENSG00000009830	protein_coding
181.854	-0.262054	0.15049	-1.74426	0.0811129	0.289668	VTA1	ENSG00000009844	protein_coding
0.80362	0.0220739	0.221928	-0.242898	0.808084	NA	MLXIPL	ENSG00000009950	protein_coding
107.498	0.0648082	0.149752	0.412088	0.680275	0.876718	BAZ1B	ENSG00000009954	protein_coding
42.0956	0.383904	0.199779	1.91386	0.0556383	0.229985	RANBP9	ENSG00000010017	protein_coding
166.504	1.11528	0.225298	4.96511	6.86615e-07	2.65725e-05	ETV7	ENSG00000010030	protein_coding
63.1485	-0.162399	0.2104	-0.767791	0.442612	0.732088	SPRTN	ENSG00000010072	protein_coding
92.9897	0.00949906	0.146242	0.0654987	0.947777	0.982171	METTL13	ENSG00000010165	protein_coding
25.4128	0.218362	0.214601	1.04084	0.297949	0.601546	DYRK4	ENSG00000010219	protein_coding
671.576	0.0510168	0.130847	0.394914	0.692907	0.882628	ZNF207	ENSG00000010244	protein_coding
473.645	-0.0355402	0.112407	-0.315096	0.752689	0.908909	UQCRC1	ENSG00000010256	protein_coding
31.8893	0.135731	0.202844	0.655816	0.511943	0.778337	STARD3NL	ENSG00000010270	protein_coding
25.327	0.710407	0.304028	2.60451	0.0092005	0.0663086	CD9	ENSG00000010278	protein_coding
132.792	0.106024	0.176847	0.608942	0.542563	0.797491	NCAPD2	ENSG00000010292	protein_coding
72.7321	0.0935251	0.170744	0.563763	0.572915	0.815754	IFFO1	ENSG00000010295	protein_coding
12.3751	0.712945	0.275485	2.60597	0.00916149	0.0660874	GIPR	ENSG00000010310	protein_coding
15.4933	-0.0861524	0.254458	-0.327974	0.742931	0.905019	PHF7	ENSG00000010318	protein_coding
23.7313	3.00667	0.28191	9.93095	3.05333e-23	1.94265e-20	SEMA3G	ENSG00000010319	protein_coding
235.967	-0.0362581	0.114973	-0.311563	0.755373	0.909615	NISCH	ENSG00000010322	protein_coding
0.739009	-0.182452	0.158782	-1.2377	0.215826	NA	STAB1	ENSG00000010327	protein_coding
18.764	0.053738	0.196156	0.306537	0.759196	0.910857	FUZ	ENSG00000010361	protein_coding
0.277066	0.0593719	0.148361	0.361927	0.717407	NA	SLC6A13	ENSG00000010379	protein_coding
733.852	-0.372585	0.103887	-3.58785	0.00033342	0.005075	IDS	ENSG00000010404	protein_coding
92.0203	-0.221072	0.152825	-1.45162	0.146606	0.410188	ZNF200	ENSG00000010539	protein_coding
1418.28	-0.0222392	0.144796	-0.155514	0.876416	0.956576	CD4	ENSG00000010610	protein_coding
7.89276	-0.204264	0.302056	-0.712599	0.476094	0.75459	LRRC23	ENSG00000010626	protein_coding
0.318058	-0.0819284	0.123046	-0.64521	0.518791	NA	BTK	ENSG00000010671	protein_coding
16.3941	-0.17741	0.30479	-0.576012	0.564607	0.811404	HFE	ENSG00000010704	protein_coding
45.3027	-0.369817	0.214078	-1.68925	0.0911723	0.311052	SCMH1	ENSG00000010803	protein_coding
642.466	-0.765094	0.161247	-4.76047	1.93145e-06	6.62264e-05	FYN	ENSG00000010810	protein_coding
384.82	-0.555842	0.140802	-3.94898	7.84833e-05	0.00156632	HIVEP2	ENSG00000010818	protein_coding
173.343	0.147346	0.122247	1.20294	0.228998	0.52766	TCEB3	ENSG00000011007	protein_coding
150.06	0.137634	0.150545	0.913112	0.361184	0.666317	LYPLA2	ENSG00000011009	protein_coding
46.3906	-0.242894	0.224336	-1.10045	0.271137	0.574337	CLCN6	ENSG00000011021	protein_coding
2.1788	-0.174475	0.263391	-0.27131	0.786152	0.922226	MRC2	ENSG00000011028	protein_coding
9.6231	0.33727	0.303909	1.0946	0.273694	0.576608	NME2	ENSG00000011052	protein_coding
0.387885	-0.149585	0.143817	-0.978996	0.327582	NA	TSPAN9	ENSG00000011105	protein_coding
49.109	0.1864	0.199887	0.91887	0.358164	0.663284	BTBD7	ENSG00000011114	protein_coding
110.687	0.276368	0.160801	1.71737	0.0859119	0.300069	APBA3	ENSG00000011132	protein_coding
43.3531	-0.155932	0.195139	-0.812975	0.416232	0.714447	MKS1	ENSG00000011143	protein_coding
29.7409	0.322177	0.21083	1.53478	0.124837	0.373792	ABHD5	ENSG00000011198	protein_coding
57.8544	-0.249691	0.185889	-1.3405	0.180083	0.461257	AKAP8L	ENSG00000011243	protein_coding
31.456	-0.106797	0.264104	-0.40484	0.685595	0.878867	MBTD1	ENSG00000011258	protein_coding
160.75	0.00448785	0.118947	0.0393894	0.96858	0.989412	UTP18	ENSG00000011260	protein_coding
254.391	-0.187248	0.127284	-1.47145	0.141169	0.401543	RNF216	ENSG00000011275	protein_coding
132.688	0.0115879	0.264755	0.0516667	0.958794	0.985022	TTC19	ENSG00000011295	protein_coding
332.12	0.129445	0.15708	0.8123	0.416619	0.714474	PTBP1	ENSG00000011304	protein_coding
59.0845	-0.0225318	0.205169	-0.123148	0.90199	0.965849	LARS2	ENSG00000011376	protein_coding
86.3341	-0.169575	0.194761	-0.870769	0.38388	0.688078	PIK3C2A	ENSG00000011405	protein_coding
8.96599	-0.943704	0.306103	-3.1862	0.00144155	0.016484	PLAUR	ENSG00000011422	protein_coding
2.17982	0.494838	0.254175	2.38247	0.0171968	0.104901	ANLN	ENSG00000011426	protein_coding
14.1153	0.0949676	0.254528	0.239307	0.810867	0.933193	WIZ	ENSG00000011451	protein_coding
98.575	0.271715	0.212161	1.28457	0.198942	0.489236	RABGAP1	ENSG00000011454	protein_coding
10.6699	-0.203264	0.282808	-0.586126	0.557791	0.807153	QPCTL	ENSG00000011478	protein_coding
70.5499	0.326159	0.155786	2.09255	0.0363894	0.175877	PPP5C	ENSG00000011485	protein_coding
196.24	-0.626404	0.148803	-4.20112	2.65599e-05	0.000634326	CEP68	ENSG00000011523	protein_coding
12.1797	0.035636	0.301655	0.109285	0.912976	0.97019	MAP4K3	ENSG00000011566	protein_coding
26.8349	2.54762	0.283329	8.74508	2.22852e-18	6.56423e-16	ZBTB32	ENSG00000011590	protein_coding
2.01583	-0.515696	0.297814	-1.59437	0.110852	0.349636	TYROBP	ENSG00000011600	protein_coding
79.6803	-0.105728	0.1979	-0.541894	0.587892	0.824895	TMEM159	ENSG00000011638	protein_coding
16.0825	-0.0240684	0.299755	-0.0785036	0.937427	0.977688	BRCA1	ENSG00000012048	protein_coding
110.314	0.201259	0.14339	1.40288	0.160653	0.432889	ERCC1	ENSG00000012061	protein_coding
0.804798	-0.180826	0.164763	-0.660072	NA	NA	CD22	ENSG00000012124	protein_coding
1.13117	-0.293935	0.259674	-1.24175	0.214329	0.509496	SEMA3B	ENSG00000012171	processed_transcript
36.5197	0.315571	0.209672	1.50262	0.132936	0.387197	MBTPS2	ENSG00000012174	protein_coding
12.4368	-0.0783449	0.266926	-0.243533	0.807593	0.93136	PRICKLE3	ENSG00000012211	protein_coding
0.276333	0.0131679	0.120519	0.0339886	0.972886	NA	LTF	ENSG00000012223	protein_coding
53.7025	-0.392171	0.237798	-1.61593	0.106109	0.341139	EXTL3	ENSG00000012232	protein_coding
519.322	0.206962	0.117703	1.75853	0.0786578	0.284281	ELOVL5	ENSG00000012660	protein_coding
5.13272	-1.05226	0.283347	-4.27834	1.88292e-05	0.000479195	ALOX5	ENSG00000012779	protein_coding
572.242	-0.0767723	0.126823	-0.60218	0.547054	0.800062	CALCOCO1	ENSG00000012822	protein_coding
186.46	-0.230857	0.16304	-1.42581	0.153922	0.422082	UBR7	ENSG00000012963	protein_coding
37.585	-0.421944	0.251754	-1.62095	0.105028	0.339288	MAP4K5	ENSG00000012983	protein_coding
35.1145	0.185659	0.271043	0.67866	0.497354	0.76791	EHD3	ENSG00000013016	protein_coding
193.698	0.12088	0.125172	0.973282	0.330413	0.636266	PSMC4	ENSG00000013275	protein_coding
244.304	-0.0164299	0.147523	-0.107081	0.914725	0.970545	MAN2B2	ENSG00000013288	protein_coding
6.30795	-0.113135	0.124036	-0.719983	0.471536	0.752274	SLC7A14	ENSG00000013293	protein_coding
0.283448	0.026094	0.167254	0.15077	0.880157	NA	CLDN11	ENSG00000013297	protein_coding
191.666	-0.0942469	0.154932	-0.606374	0.544267	0.798458	SLC25A39	ENSG00000013306	protein_coding
828.487	0.241333	0.172691	1.39307	0.163599	0.436905	MVP	ENSG00000013364	protein_coding
213.003	-0.347966	0.16704	-2.07804	0.037706	0.179781	NUB1	ENSG00000013374	protein_coding
52.8935	0.504921	0.229079	2.18506	0.0288842	0.15019	PGM3	ENSG00000013375	protein_coding
19.0259	-0.0649228	0.249801	-0.355459	0.722245	0.896312	RWDD2A	ENSG00000013392	protein_coding
1087.74	-0.286403	0.114674	-2.51024	0.0120647	0.0812015	CLK1	ENSG00000013441	protein_coding
38.722	-0.136589	0.246647	-0.582792	0.560034	0.808558	POLR3B	ENSG00000013503	protein_coding
83.8058	-0.172032	0.172245	-1.00112	0.31677	0.621506	ANGEL1	ENSG00000013523	protein_coding
156.051	-0.193742	0.198574	-0.940522	0.34695	0.652393	RNF14	ENSG00000013561	protein_coding
22.1198	-0.374323	0.233554	-1.58103	0.113872	0.354864	DNASE1L1	ENSG00000013563	protein_coding
61.7094	0.190184	0.22694	0.837995	0.402033	0.703605	DDX11	ENSG00000013573	protein_coding
23.9149	-0.215385	0.221243	-0.97003	0.332031	0.637452	HEBP1	ENSG00000013583	protein_coding
3.85325	0.547343	0.270409	2.08119	0.0374164	0.178866	GPRC5A	ENSG00000013588	protein_coding
10.8992	-0.226358	0.292233	-0.782089	0.434162	0.726604	MAMLD1	ENSG00000013619	protein_coding
233.773	-1.06916	0.166601	-6.43273	1.25331e-10	1.12628e-08	CD6	ENSG00000013725	protein_coding
360.292	0.121573	0.110874	1.09459	0.273695	0.576608	TACC3	ENSG00000013810	protein_coding
137.355	-0.0493627	0.148855	-0.329917	0.741463	0.904272	UFL1	ENSG00000014123	protein_coding
64.6746	0.309417	0.207301	1.51725	0.129204	0.380907	POLA2	ENSG00000014138	protein_coding
98.5847	0.0661094	0.156316	0.429278	0.667721	0.870911	ZC3H3	ENSG00000014164	protein_coding
445.85	0.0539837	0.106368	0.507523	0.611788	0.839131	CAPN1	ENSG00000014216	protein_coding
342.549	0.127097	0.0866587	1.46623	0.142587	0.403887	MDH1	ENSG00000014641	protein_coding
104.755	0.0219529	0.160587	0.142947	0.886332	0.959686	SLC30A9	ENSG00000014824	protein_coding
3.70343	0.146409	0.29719	0.298051	0.765664	0.912874	MTMR11	ENSG00000014914	protein_coding
101.468	-0.042236	0.12487	-0.328249	0.742723	0.904922	COX15	ENSG00000014919	protein_coding
349.472	0.188967	0.139544	1.35422	0.175666	0.454481	CCDC88C	ENSG00000015133	protein_coding
51.2445	-0.14612	0.181474	-0.796291	0.425863	0.721151	YAF2	ENSG00000015153	protein_coding
78.6465	-0.140054	0.176573	-0.786942	0.431316	0.724371	ZMYND11	ENSG00000015171	protein_coding
14.055	-0.277561	0.236244	-1.18293	0.236836	0.537384	WAS	ENSG00000015285	protein_coding
116.85	0.528946	0.163016	3.23975	0.00119632	0.0141163	BID	ENSG00000015475	protein_coding
1087.6	-0.129047	0.104249	-1.24133	0.214484	0.509589	MATR3	ENSG00000015479	protein_coding
0.562596	-0.177688	0.156021	-1.0346	0.300854	NA	NPC1L1	ENSG00000015520	protein_coding
55.1208	0.260375	0.166656	1.55904	0.118986	0.36332	XYLT2	ENSG00000015532	protein_coding
67.2669	-0.423352	0.274455	-1.56308	0.118034	0.361803	RGPD5	ENSG00000015568	protein_coding
212.147	-0.0363281	0.133987	-0.265208	0.790849	0.924809	NUDCD3	ENSG00000015676	protein_coding
19.0143	-0.441945	0.267012	0.0405861	0.967626	0.989006	CHDH	ENSG00000016391	protein_coding
57.395	-0.115092	0.192865	-0.597019	0.550494	0.801823	GLT8D1	ENSG00000016864	protein_coding
81.9239	0.119051	0.209338	0.626324	0.531102	0.790079	ATP2C1	ENSG00000017260	protein_coding
0.3619	-0.0732962	0.187564	-0.410126	0.681713	NA	SRCIN1	ENSG00000017373	protein_coding
1.67812	0.15259	0.14666	1.35016	0.176964	0.456449	IGF1	ENSG00000017427	protein_coding
80.1137	0.206374	0.20871	0.996927	0.3188	0.623416	SLC38A5	ENSG00000017483	protein_coding
3.51922	-0.00635366	0.302012	-0.0363116	0.971034	0.990309	MAGIX	ENSG00000017621	protein_coding
107.725	-0.00324119	0.183429	-0.0133259	0.989368	0.996573	RALBP1	ENSG00000017797	protein_coding
14.4645	-0.96645	0.269552	-3.67281	0.000239898	0.00387207	RUFY3	ENSG00000018189	protein_coding
3.99811	-0.531532	0.305932	-1.58361	0.113282	0.354288	SLC11A1	ENSG00000018280	protein_coding
15.0238	0.412626	0.293169	1.40102	0.161209	0.433507	WWTR1	ENSG00000018408	protein_coding
26.9498	0.11809	0.209532	0.543452	0.586818	0.824583	AGPS	ENSG00000018510	protein_coding
28.5061	-0.253524	0.232671	-1.0896	0.275888	0.578651	CXorf56	ENSG00000018610	protein_coding
1.13236	-0.163495	0.180315	-0.445727	0.655795	0.863797	ATP1A2	ENSG00000018625	protein_coding
68.3939	0.247613	0.145212	1.70535	0.0881286	0.304535	TTC27	ENSG00000018699	protein_coding
22.6228	-0.400616	0.258521	-1.49409	0.135153	0.391076	ZNF582	ENSG00000018869	protein_coding
0.106962	-0.0119153	0.120514	-0.0988705	0.921241	NA	VSIG2	ENSG00000019102	protein_coding
7.1889	-0.961444	0.297217	-3.6172	0.000297809	0.00463498	PHLDB1	ENSG00000019144	protein_coding
1.41476	-0.421455	0.23736	-2.00284	0.0451945	0.2026	CYP24A1	ENSG00000019186	protein_coding
1.69011	-0.39136	0.270401	-1.61962	0.105314	0.339627	PRDM11	ENSG00000019485	protein_coding
0.247273	-0.0716987	0.164698	-0.417189	0.676541	NA	SYT13	ENSG00000019505	protein_coding
1925.26	1.21098	0.23373	5.18717	2.1351e-07	9.56643e-06	CD74	ENSG00000019582	protein_coding
33.4766	-0.147656	0.207553	-0.722514	0.469979	0.751531	ZRANB1	ENSG00000019995	protein_coding
118.021	-0.416359	0.184144	-2.25663	0.0240311	0.132034	NCDN	ENSG00000020129	protein_coding
0.135382	-0.0202316	0.120514	-0.167878	0.86668	NA	GPR124	ENSG00000020181	protein_coding
34.9009	-0.291549	0.165524	-1.7511	0.0799285	0.286855	ZFP64	ENSG00000020256	protein_coding
17.0504	-0.0568974	0.259042	-0.206223	0.836617	0.942083	MNAT1	ENSG00000020426	protein_coding
8.75553	-0.413832	0.297383	-1.40136	0.161108	0.433454	SAMD4A	ENSG00000020577	protein_coding
93.0153	-0.194399	0.167987	-1.15696	0.24729	0.549292	RUNX3	ENSG00000020633	protein_coding
95.0315	0.0120474	0.205376	0.0596991	0.952395	0.983241	MRE11A	ENSG00000020922	protein_coding
[truncated: 22,530 more rows]
